# Supplementary material for: Nitric oxide signaling in ctenophores
Source: Front Neurosci. 2023 Mar 22;17:1125433. doi: 10.3389/fnins.2023.1125433 (PMC10073611; doi:10.3389/fnins.2023.1125433)
Supplement: Supplementary Table 1 — Sequences of NOS and cyclases used for tree constructions and analyses. [file Table_1.XLSX]

## Sheet: NOS sequences
Accession Number	Name (Fig 1)	analyzed in	Phylum	Species	Notes	Protein sequence
Metazoan NOSs
	Cestum	SMART, NCBI	Ctenophora	Cestum veneris	Truncated NOS	MMLEAGGIQYTCCQIAGFFQDTEISVMNLLAESRYNMVEPIGRALNLDVSMNTTYWKCTVATELTKAVYRSFKLARVTISDHLTLADKFVSFMREEIRTRGGCPTDWIWVTPPMSSGLVPIFHHETLRYSLSPSYEYQSGPDMYFRKTPKKVRFHALVRTVSYFLNMFRNQHQKRKRITMVYATEGNTAFHYAKFAESLFVNAFIVSVLPVTAITDQKDLQECIAYSDVVFIIASTFGEGGPPSMAEEFHKNLLNKAYRFDGMKYAVLGLCSSLYKETLARFGKLIDSEIAIEGGTRVAEISLGDELFNQKQEFEDWIKSMYDMCCNEYLPSGGRPDDTNFDRLYRWRNSDERSLNECLQEAVGPSRELMEFTLREKISLSAAGGTDKYYLLVLSYNPE…
	Mnemiopsis sp.	SMART, NCBI	Ctenophora	Mnemiopsis sp.	Truncated NOS	MRGVLCRVKRFSRQLVRNLRIAFNGGRVRPTAAVFRQRYRKDQHMSGMRVWNGVLLAFAGFVKENGDVVGDPKNVYFTKLAKHLAGNRRKVSLNCYLMVDISHPTKSQITKLGLKWYSIPSVSSMMLEAGGIQYTCCQIAGFFQDTEISVMNLLGVGRYNLMEPIGRALKLDVSKNSTYWKSMVAIELTKAVYHSFKLARVSMIDHFTMAENFSSFMKEEVRTRGGCPADWIWVVPPMSSGLVPTFHHEMLRYTLSPSYEYQSLPVQFFKKPRKRVSFRALVITIMYFLQMMKKCSKERKRVTMVYATEGGTAMLQRKKACYHGVCNRRRDCLNYAMIAESLFVKAFNVSILPITEITDKDGLRMCIDTSDVVIIVASCFGHGGAPSMAEGFHQNILNK…
ML074215a	M.leidyi	SMART, NCBI	Ctenophora	Mnemiopsis leidyi	Truncated NOS	MRTGDTTKKNIELYDYSKAGSIPSTDSLFGESRDKDGPLAPCQASKMLLHPGRGPLSETEAITQMKQFFKSYYADTDNSNPEKAKEDRLEEVMAMIEAEGDYKHTYDELSWSAKTAWRNAPRCVGRHIWRTLRVVDARDCLSCREIFDAICKSLRLAFNDGLIQPHAAVFGQRHRNSKQKSPGIRVWNGVLLSFAGFMKENGDIIGDPKNVSLTNLAMSFGWEPKVGNFVLLPIVITDANEKTEIFELPADIKAYTVNISHPTEPGITNLGLKWYAIPSVSSMMLEAGGVQYTCTQIAGYFQDTEISVMNLLGESRYNLMEPIGRKLKLDVSKNSTYWKCTVATELTRAVYHSFQLAGVTMDDHISLSDKFNSFMKEEIRTRGGCPADWLWIVPPLSSG…
TriadITZ_001399	Trichoplax1	SMART, NCBI	Placozoa	Trichoplax adhaerens H1	all NOS domains	MEELRDTTIQVTKDNISENYGFQVKNYDAMTYCTVSHIVDNNKNNKANPDISELQLGDLLIAVNDISLADQSVEDMYDIIDQNSKNDMVNLTIRSKHQLLNSNNHNGGENITKLNGNSRIKIKRKIGLGRDPSLDGTFESNNNQDHGQDSNNGKKASPIAQINIDELMASDDDAIGSQNDCPEQPVDGVNLRVKKNSEVDKIPAKKWTKEAVLEDLTTDKSKINKLLYTRSRRCQSDGSQGSQKHLTKLLINGKEIPGAIAEEDTSKNGFIRLKNWSNSSYLHDTLHKKAKCPMTCGSQVCYGSSMNFLPEQKPEYTTESYRQYIIDQAVNFIREYYLNLRNENPNSNIDFEKEELARLEQIIEDVEQTGFYEQTYSELVFGAKLAWRNATRCIGRIQW…
TriadITZ_001050	Trichoplax2	SMART, NCBI	Placozoa	Trichoplax adhaerens H1	all NOS domains	MDGKSQEWLWPSPATVSSPNSDSNGPSFIRLQNLLTGEQNTDTFHQQAATTPGCTFRRCLGSLMQVPSQTKRHNGLKPKEVVIKEAKDFLMEYYASLRKENTEAHLKRQADVIDEIQAKGLYELTEQELTYGCRLAWRNASRCIGRIQWGNLHVFDARDAVTPEDMFNAITDHVKYATNKGNISMHDFRVWNVQLIRYAGYEQADGSVIGDPSNIEFTKICQSYGWRGNGGMFDVLPLLLQANGTEPHLFEIPEELILEVPISHPEYDWFEELKLRWYALPAVSCLLLDIGGVEFPACPFNGWYMVTEIGARDLGDTNRYNLCKPVAQYLKLDTRSETTLWRDKAIVELNRAVMHSFLKHKVTLVDHHTASNTFMQHLDNEQKLRGGCPADWVWIVPPI…
TriadITZ_009486	Trichoplax3	SMART, NCBI	Placozoa	Trichoplax adhaerens H1	all NOS domains	MDSQSAVPNLEGQTFMRLQNLITTEQTTDTFHQRATTIPSCTGKRCLGSLMQIPEKIKRENGLKPKELVIKEATEFLQEYYASIRKEGSEAHLKRKADVIEEIQAKGLYDLTEQELTYGARLSWRNASRCIGRIQWSNLHIFDARDAVTATDMYDAIISHLKYGTNNGNLRSAMTIFPPRANDSHDFRVWNIQLVRYAGYEQPDGSVIGDPANVEFTKICESYGWKGKGGMFDVLPLLLQANGEDPELFEIPSDLVLEVPISHPEYEWFEELKLRWYALPAVSCLLLDIGGVEFPACPFNGWYMVTEIGARDFGDENRYNLCKPVAQRMKLDTRTETTLWRDKAIVEINCAVMHSFLKHGVTLVDHHSTSNSFMQHLQNEQKLRGGCPADWVWVVPPIS…
NP_000611	nHomo	SMART, NCBI	Vertebrata	Homo sapiens	all NOS domains	MEDHMFGVQQIQPNVISVRLFKRKVGGLGFLVKERVSKPPVIISDLIRGGAAEQSGLIQAGDIILAVNGRPLVDLSYDSALEVLRGIASETHVVLILRGPEGFTTHLETTFTGDGTPKTIRVTQPLGPPTKAVDLSHQPPAGKEQPLAVDGASGPGNGPQHAYDDGQEAGSLPHANGLAPRPPGQDPAKKATRVSLQGRGENNELLKEIEPVLSLLTSGSRGVKGGAPAKAEMKDMGIQVDRDLDGKSHKPLPLGVENDRVFNDLWGKGNVPVVLNNPYSEKEQPPTSGKQSPTKNGSPSKCPRFLKVKNWETEVVLTDTLHLKSTLETGCTEYICMGSIMHPSQHARRPEDVRTKGQLFPLAKEFIDQYYSSIKRFGSKAHMERLEEVNKEIDTTSTY…
NP_000594	eHomo	SMART, NCBI	Vertebrata	Homo sapiens	all NOS domains	MGNLKSVAQEPGPPCGLGLGLGLGLCGKQGPATPAPEPSRAPASLLPPAPEHSPPSSPLTQPPEGPKFPRVKNWEVGSITYDTLSAQAQQDGPCTPRRCLGSLVFPRKLQGRPSPGPPAPEQLLSQARDFINQYYSSIKRSGSQAHEQRLQEVEAEVAATGTYQLRESELVFGAKQAWRNAPRCVGRIQWGKLQVFDARDCRSAQEMFTYICNHIKYATNRGNLRSAITVFPQRCPGRGDFRIWNSQLVRYAGYRQQDGSVRGDPANVEITELCIQHGWTPGNGRFDVLPLLLQAPDDPPELFLLPPELVLEVPLEHPTLEWFAALGLRWYALPAVSNMLLEIGGLEFPAAPFSGWYMSTEIGTRNLCDPHRYNILEDVAVCMDLDTRTTSSLWKDKAA…
NP_000616	iHomo	SMART, NCBI	Vertebrata	Homo sapiens	all NOS domains	MACPWKFLFKTKFHQYAMNGEKDINNNVEKAPCATSSPVTQDDLQYHNLSKQQNESPQPLVETGKKSPESLVKLDATPLSSPRHVRIKNWGSGMTFQDTLHHKAKGILTCRSKSCLGSIMTPKSLTRGPRDKPTPPDELLPQAIEFVNQYYGSFKEAKIEEHLARVEAVTKEIETTGTYQLTGDELIFATKQAWRNAPRCIGRIQWSNLQVFDARSCSTAREMFEHICRHVRYSTNNGNIRSAITVFPQRSDGKHDFRVWNAQLCIDLGWKPNGRDPELFEIPPDLVLEVAMEHPKYEWFRELELKWYALPAVANMLLEVGGLEFPGCPFNGWYMGTEIGVRDFCDVQRYNILEEVGRRMGLETHKLASLWKDQAVVEINIAVLHSFQKQNVTIMDHHS…
NP_434686	nRattus	SMART, NCBI	Vertebrata	Rattus norvegicus	all NOS domains	MEENTFGVQQIQPNVISVRLFKRKVGGLGFLVKERVSKPPVIISDLIRGGAAEQSGLIQAGDIILAVNDRPLVDLSYDSALEVLRGIASETHVVLILRGPEGFTTHLETTFTGDGTPKTIRVTQPLGPPTKAVDLSHQPSASKDQSLAVDRVTGLGNGPQHAQGHGQGAGSVSQANGVAIDPTMKSTKANLQDIGEHDELLKEIEPVLSILNSGSKATNRGGPAKAEMKDTGIQVDRDLDGKSHKAPPLGGDNDRVFNDLWGKDNVPVVLNNPYSEKEQSPTSGKQSPTKNGSPSRCPRFLKVKNWETDVVLTDTLHLKSTLETGCTEHICMGSIMLPSQHTRKPEDVRTKDQLFPLAKEFLDQYYSSIKRFGSKAHMDRLEEVNKEIESTSTYQLKDT…
NP_068610	eRattus	SMART, NCBI	Vertebrata	Rattus norvegicus	all NOS domains	MGNLKSVGQEPGPPCGLGLGLGLGLCGKQGPASPAPEPSQAPVPPSPTRPAPDHSPPLTRPPDGPKFPRVKNWEVGSITYDTLSAQAQQDGPCTPRRCLGSLVFPRKLQSRPTQGPSPTEQLLGQARDFINQYYNSIKRSGSQAHEQRLQEVEAEVVATGTYQLRESELVFGAKQAWRNAPRCVGRIQWGKLQVFDARDCRTAQEMFTYICNHIKYATNRGNLRSAITVFPQRYAGRGDFRIWNSQLVRYAGYRQQDGSVRGDPANVEITELCIQHGWTPGNGRFDVLPLLLQAPDEPPELFTLPPELVLEVPLEHPTLEWFAALGLRWYALPAVSNMLLEIGGLEFPAAPFSGWYMSSEIGMRDLCDPHRYNILEDVAVCMDLDTRTTSSLWKDKAAV…
NP_851380	eBos	SMART, NCBI	Vertebrata	Bos taurus	all NOS domains	MGNLKSVGQEPGPPCGLGLGLGLGLCGKQGPASPAPEPSRAPAPATPHAPDHSPAPNSPTLTRPPEGPKFPRVKNWELGSITYDTLCAQSQQDGPCTPRRCLGSLVLPRKLQTRPSPGPPPAEQLLSQARDFINQYYSSIKRSGSQAHEERLQEVEAEVASTGTIHLRESELVFGAKQAWRNAPRCVGRIQWGKLQVFDARDCSSAQEMFTYICNHIKYATNRGNLRSAITVFPQRAPGRGDFRIWNSQLVRYAGYRQQDGSVRGDPANVEITELCIQHGWTPGNGRFDVLPLLLQAPDEAPELFVLPPELVLEVPLGAPHTGVVRGPGLRWYALPAVSNMLLEIGGLEFSAAPFSGWYMSTEIGTRNLCDPHRYNILEDVAVCMDLDTRTTSSLWKDK…
NP_001003158	eCanis	SMART, NCBI	Vertebrata	Canis lupus familiaris	all NOS domains	MGNLKSVGQEPGPPCGLGLGLGLGLCGKQGPASPTSEPSRAPALAPPPSPPPAPDHSSPPLTRPPDGPKFPRVKNWEVGSITYDTLSAQSQQDGPCTPRRCLGSLVFPRKLQSRPSQNPAPPEQLLSQARDFISQYYSSIKRSGSQAHEQRLQEVEAEVAATGTYQLRESELVFGAKQAWRNAPRCVGRIQWGKLQVFDARDCSSAQEMFTYICNHIKYATNRGNLRSAITVFPQRASGRGDFRIWNSQLVRYAGYRQQDGSVRGDPANVEITELCIQHGWTPGNGRFDVLPLLLQAPDEPPELFALPPELVLEVPLEHPTLEWFAALGLRWYALPAVSNMLLEIGGLEFPAAPFSGWYMSTEIGTRNLCDPHRYNILEDVAVCMDLDTRTTSSLWKDK…
XP_425296	nGallus	SMART, NCBI	Vertebrata	Gallus gallus	all NOS domains	MEENAFSVQQLQPNVISVRLFKRKVGGLGFLVKERVSKPPVIVSDLIRGGAAEQSGLVQAGDIILAVNGRPLVDTSYESALEILRSIASETYVVLILRGPEGFTTHLETTFAGDGTPKTIRVTRPLCPAPRAVELSNPSLHSQELPAAMGSLWTKETGRDVEPVVHVNGLVTGPKGQDSNKGKDSACSHLCLNGGVEDNELLKEIEPVLDLLKSSSKDGGGDVPCKVETRDIEVQVDCFREGENKLQKAFPAQMENDHVFGDLWGKSNVPVVLNNPYSEAEQPAPSGRQSPTKSTANGSPSKCPRFVKIKNWETGSVLHDTLHLKTAMTTACTEQICMGSVMTPSQHVRKSEETRTKEEVLLLAKDFIDQYYSSIKRSGSKAHMERLEEVTKEIEATDT…
NP_990292	iGallus	SMART, NCBI	Vertebrata	Gallus gallus	all NOS domains	MLCPWQFAFKPHAVKNQSSEEKDINNNVEKDVKVHSFVKDDAKLHSLSKKQMKMSPIITSAEKHPQNGIKASNQISRCPRHVKVRNMENGSSLLDTLHLTAKEVINCRTRACQGALMTPKGLVRSTRDGPVPPAELLPQAVDFVKQYYSSFKELKIEEHLARLETVTKEIETTGTYHLTKDELIFAAKQAWRNAPRCIGRIQWSNLQVFDARDCKTAKEMFEYICRHIQYATNNGNIRSAITIFPQRTDGKHDFRVWNSQLIRYAGYQMPDGSVIGDPASVEFTKLCIELGWKPKYGRFDVVPLILQANGQDPEIFEYPPEIILEVPMEHPKYEWFKELDLKWYALPAVANMLLEVGGLEFTACPFNGWYMGTEIGVRDFCDVQRYNILKEVGRRMGLE…
NP_571735	nDanio	SMART, NCBI	Vertebrata	Danio rerio	all NOS domains	MQESEPSVCQLQPNIISVRLFKRKIGGLGFLVKQRVCKPPVIVSDLIRGGAAEECGLVQVGDIVLAVNNKPLVDMSYERALETLKNVSPESHAVLILRGPEGFTTHLETTLSSDGKTKTIRVTRPVNPAQSRPCERCSPLTPNMTKELRAIENLSSSSTPRKESRDDKPLIPLLSQDSLLREGGHAGLLLNGVEDNNDLLKEIEPVLKLIKNSKKEINGEGQRVIDRKDAEVQVERDLGVGNGQNAQLASDNDRVFDDLWRKDNMPTVLNNPYSESDKPQSYERVSPTKAVQNGSPSKCPRFMKVKNWETGALYNDTLHHSSSKVPICTEHVCIGSIMVPNQHAHEPDEDRRKEELLPLATDFIDQYYTSIKRCCSKAHVDRLEEVKKEIETSGTYQLK…
XP_692454	iDanioa	SMART, NCBI	Vertebrata	Danio rerio	all NOS domains	MFLWSDSNWAAVPPSLRQNSTTSTALDLPSPTASPGPLYKLHQVGKSLLQTEKEPGTKKHMGNQVTHKSELLQQMKPDMQWENKVKQCPFSKQLKNYQDSSCHQDVLHHRAVKSHICSSKICEGSIMTPKSLTRCPMTTLHCSDDILVQAVDFINQYYKSVKNSKIEEHLSRVEEVAMEIDATGSYQLTTKELEFGAKQAWRNAPRCIGRIQWANLQLFDARKCQTAEDMFQMLCDHIQFATNGGNLRSAITVFPQRADGQHDFRVWNSQLIRYAGYKMIDGTLLGDPASVDFTERSPKVSFSGDTFVSSLVGLQSTGLFDVLPLVLQANGEDPQLFEIPKDLILEVPMEHPQYEWFKDLNLRWYALPAVSNMLLEIGGLEFPACPFNGWYMGTEIGVR…
XP_692103	iDaniob	SMART, NCBI	Vertebrata	Danio rerio	all NOS domains	MFLWSDSNWAAVPPSLRQNSTTSTALDLPSPTASPGPLYKLHQVGKSLLQTEKEPGTKKHMGNQVTHKSELLQQMKPDMQWENKVKQCPFSKQLKNYQDSSCHQDVLHHRAVKSHICSSKICEGSIMTPKSLTRCPMTTLHCSDDILVQAVDFINQYYKSVKNSKIEEHLSRVEEVAMEIDATGSYQLTTKELEFGAKQAWRNAPRCIGRIQWANLQLFDARKCQTAEDMFQMLCDHIQFATNGGNLRSAITVFPQRADGQHDFRVWNSQLIRYAGYKMIDGTLLGDPASVDFTEICIQLGWTPKYGLFDVLPLVLQANGEDPQLFEIPKDLILEVPMEHPQYEWFKDLNLRWYALPAVSNMLLEIGGLEFPACPFNGWYMGTEIGVRNFCDTQRYNVL…
XP_002608547	Branchiostoma1	SMART, NCBI	Cephalochordata	Branchiostoma floridae	all NOS domains	MEEQQNLIVVRMVKREVDGLGLSAKRRTAAGHSAVVIEEVIRGGPADQTGMVQPGDTIVAVNGQDTESLSYQEATKVIGDIEPGKQVELVLRGPKWFHTYLETVRLSSGETRTVRVTRPNGPIGALTLLIQRMRGNTFDKRAIRRLENRGDIPLYSRGVANGDVIKSIPNGTIANGCPVTGHRASTVGPSATRRPVRLKNWLNERRIHDNLHAKANDVNPCSDGKCLGPLMRPRPFTAPGYFRPKEEVLEQAEKFIFEYYASLKRSDVADRDRRWRDVQVQIEEKGVYHLTYGELTYAAKMSWRNSPRCIGRIQWSKLQLFDARDVTTARGMFEAICRHVKWCTNGGNIRSAITVFPPRTDGRHDYKVWNGQFLKYAAYQLPDGSILGDPINLEFTEVC…
XP_002605826	Branchiostoma2	SMART, NCBI	Cephalochordata	Branchiostoma floridae	all NOS domains	MEIRPNVIAVKLMKREGDGLGFLVKQRSCNPPVIVSDVVRGGAADQSGLIQVGDLILSVNGTSLETVSYSDALQVLRSVEVGKPTEIILRGPEGFATKLETTFTGTGIPKTVRITTAESPLRSLALSPARRLIKRITGNSHVKSIDHINAEALKEKETVSNGPLCTDHTDQKMETPKSCSSIAVQTSPEEPATKDVNGQCNGNGTVEKLDKTKLTLDTLSIALKRESVNGNELGRPTEDGPSSRRNSTTLSPSAKPRYARMKNWLNDKQMTDTLHNKGTPPNHALQFIVIWQWMIPLIMRRWRTCVIDDPDCTKIVRRSYDDCNLALTWGGIYLGPTTPCSSSSLYLHLAVAYATNHEMLEYIDGPDCTKIVNPCSGTKCLGSLMRPNAAALAKSGRPA…
NP_523541	Drosophila	SMART, NCBI	Arthropoda	Drosophila melanogaster	all NOS domains	MSQHFTSIFENLRFVTIKRSTNAQQQQQQQQQQLQQQQQQLQQQKAQTQQQNSRKIKTQATPTLNGNGLLSGNPNGGGGDSSPSHEVDHPGGAQGAQAAGGLPSSSGTPLRHHKRASISTASPPIRERRGTNTSIVVELDGSGSGSGSGGGGVGVGQGAGCPPSGSCTASGKSSRELSPSPKNQQQPRKMSQDYRSRAGSFMHLDDEGRSLLMRKPMRLKNIEGRPEVYDTLHCKGREILSCSKATCTSSIMNIGNAAVEARKSDLILEHAKDFLEQYFTSIKRTSSTAHETRWKQVRQSIETTGHYQLTETELIYGAKLAWRNSSRCIGRIQWSKLQVFDCRYVTTTSGMFEAICNHIKYATNKGNLRSAITIFPQRTDAKHDYRIWNNQLISYAGYK…
AAC61262	Manduca	SMART, NCBI	Arthropoda	Manduca sexta	all NOS domains	MSNIFKICCMKDPSGSVKDTLGKMEHVNGHFVPSKCPFSGESDFKVDNQKTVKPNLRIKVPQPIRLKNHLVNEENFDTLHSRIDEVTSFNTKCTEKVCQTSLMDIPNRGDTPRTAEEVFQDAQTFLRQYFASIRRENSEAHTARLEEVKRELKDKGSYQLKTSELVFGAKLAWRNATRCIGRIQWKKLQTFDCREVTTASGMFEALCNHIKYATNKGNIRSAITIFPQRTDGKHDYRIWNPQLIGYAGYQEPDGSILGDPARVEFTEVCLKLGWKPARTAWDILPLVLSADGKDPEYFEIPREIVMEVQIVHPKYDWFKELGLQWYALPAVSNMRLDCGGLEFTATAFNGWYMGTEIGCRNFCDSNRLNVVENVARQMGLDTNSFVSLWKDKALVEVNI…
NP_001012980	Apis	SMART, NCBI	Arthropoda	Apis mellifera	all NOS domains	MKEHEATGTCQKKPTKLRNLIYKTEAFDSLHAGNAEKTLCSGQVCLGSVMQLPIHGTEPRSKEEILLHAKDFLEQYFSSIRRLNSEAHRIRWESVQKEVTVTGTYQLTETELVFGAKLAWRNATRCIGRIQWSKLQVFDCRYVTTTSGMFEALCNHIKYSTNKGNIRSAITIFPQRTDGKHDYRVWNHQLISYAGYKNPDGTIIGDPANIEFTELCMKLGWKSARTRFDILPLILSANGHDPDYFDIPNELVLEVPLSHPTYDWFEKLELKWFAVPAVSGMVFDCGGLEFTAAPFNGWYMSTEIGSRDLCDVQRYNLLETIATHMGLDTRTSTSLWKDKAMIEANVAVLHSFQMKNVTIVDHHTASESFMKHYENEMRLRNGCPADWLWIVPPISGSAT…
ACQ55298	Daphnia	SMART, NCBI	Arthropoda	Daphnia pulex	all NOS domains	MNSELNGGLESAGHQQVQHNPPPPPRNRPIRLKNHSVASESYDNLHRTANPESGCGTQVCRASIWHLTDPRLSYPAPCELDPEDEEALLSSAKEFLEHYYTSIKRLDTESHRARWESVRRDIHLTGTYDLTETELTFGAKLAWRNSARCIGRIQWAKLQVFDARHVTTAQGMFEALCNHIKYGTNKGNIRSAATVFCQRKPGQGDYRIWNAQLISYAGYRNKEDGTIVGDPGTAEFTEVCQKLGWVGAGTRFDLLPLVIQAGNRPYPEVFALPPELVLEVPLHHPTYDWFSELGLRWYALPAVSSMAFDCGGLQFTAVPFNGWYMTTEIATRDLGDTHRYNQLEVVAKRMGVDTRTHTSLWKDRAVIELNAAVLYSFQKMNVTIVDHHTASESFMKHME…
O61309	Lymnaea2	SMART, NCBI	Mollusca	Lymnaea stagnalis	all NOS domains	MGSLSQQAHGPPDAPRSKEELLLHAKDFINQYFTSFEMNKTRAHFHRLGEINDLIEKSGTYDLTMAELTFGAKHAWRNAPGCIGRSQWSKLQVFDAREIETPREMFEALCSHIRYATNEGKIRSTITIFPQRKEGRPDFRVWNTQLISYAGYKLGDGKVIGDPANVEFTEMCVEMGWKPKHGMFDLLPLVLSAAENSPEYFELPTELVLEVTLKHPEYPWFAEMGLKWYALPTDSGMLLDCGGLEFPSCPFNGWFMGTMIGSRNLCDPHRYNMLEPIGLKMGLNTETASSLWKDQVLIEANVAVLFSFESANVTIVNHHDASTDFILHMDKEIKLRGGCPSDWVRMVPPMSGSTLEVFHQEMLLYNLHPAFVRQDIKPWRKHSWKKDQNVPISSCNLRR…
AAW88577	Lymnaea1	SMART, NCBI	Mollusca	Lymnaea stagnalis	all NOS domains	MGSLSQQAHGPPDAPRSKEELLIHAKDFINQYFTSFQMNKTRAHFHRLGEINDLIEKSGTYDLTMAELTFGAKHAWRNAPGCIGRSQWSKLQVFDAREIGTPREMFEALCSHIRYATNEGKIRSTITIFPQRKEGRPDFRVWNTQLISYAGYKLGDGKVIGDPANVEFTEMCVEMGWKPKHGMFDLLPLVLSAAENSPEYFELPTELVLEVTLKHPEYPWFAEMGLKWYALPTDSGMLLDCGGLEFPSCPFNGWFMGTMIGSRNLCDPHRYNMLEPIGLKMGLNTETASSLWKDRVLIEVNVAVLYSFESANVTIVNHHDASTDFISHMDKEIKLRGGCPSDWVRMVPPMSGSTLEVFHQEMLLYNLHPAFVRQDVKPWKKHVWKSDQSVPINSCNPKR…
AAS93626	Sepia	SMART, NCBI	Mollusca	Sepia officinalis	all NOS domains	MLHLKNSEPVACSPNGCKGSVIYSRLKKPRAESRPKEEVLIQAKAFMDEYYTSIKRLNTPSYHKRWQEVMQSIEKTGLYELNKSELTFGAKTAWRNAPRCIGRIQWSKLQVFDARHIKTARGMFEAICNHIKYGTNKGNIRSAITIFPQRTDGKHDFRIWNAQIIRYAGYKNPDGSITGDPVSLEFTEICQKLGWKGKGGMFDVLPLVLQADGQDPEWFEIPKDLVMEVPIKHPNYPWFEELGLKWFAFPGVSSLLFDCGGLEFTAAPFNGWYMGTEIGARNLCDEFRYNLAKTFGKRMGLDTNRDSSLWKDRVVVEVNVAILYSFQSMHVTISDHHTAAESFMKHFENEQRVRGGCPADWVWIVPPISGSLTPVYHQEMLNYFLKPSYEYQVEPWKTH…
AAK83069	Aplysia1	SMART, NCBI	Mollusca	Aplysia californica	all NOS domains	MPRAQTYDSGVGCPDSARSVDSGRSVCSPHQKKAIEIVQDDDEITVVVKGDVSVRTTGDGCEPGTPRKFIISTSKNNCSHFFGSSGKGKVVAGTEQTSGINGAANADGDHSQYVDHNDGTYNNNNNNNHYSSKKRKSSKRSSGRASGRSSPNSAQRSSPTRNSRSPVTSPTRRAGDSDEDNAARGRSLEKKRLSSPTLGRRRSTDRRGSMNAVMASPKRFAKVKNWVDEKTYVDTLHQKAISNVPCNSDRCMGSLMSMQAHRPPGAPRTTDELLIHAKDFIDQYFTSIKRNNTPAHHKRWTEIQSSLEAQGNYELTTPELTYGAKLAWRNAPRCIGRIQWSKLQVFDARHILTARGMYEALCNHIKYGSNKGNLRSAITIFPQRKEGRGDFRVWNAQLI…
AAK92211	Aplysia2	SMART, NCBI	Mollusca	Aplysia californica	all NOS domains	MPAITMSKKPDKVKNWITGTEYDETLQSSALPGRCSRDRCVGSIMGTQPDRKQAAPKTKEEVLTQAKEFIDEYFASFQPPNKSAHQKRWSETSSAIEAKGTYDLTTEELTFGAKLAWRNASRCIGRIQWSKLQLFDARDVNTAQGIFDAMCKHITYATNKGNLRSTITVFRPRQDGLPDHRIWNAQVIRYAGYKMDDGSIVGDPAGVEFTEVCMNLGWKPKYGRFDVLPLVISVAGADPVVFDIPQDLVMEVDIAHPTNKKLAELDLKWFALPAIANMALDVGGIEFPASPFNGWYMGTEIGSRDFCDVARYNLLEPIAEKLGLDTMSNSSLWKDRALVEINVAVLHSFQSKGVTITDHHSASESFMTHLQKERKARGGCPGDWVWLVPPMSSSITEVF…
AAK61379	Discosoma	SMART, NCBI	Cnidaria	Discosoma striata	all NOS domains	MKEIKVPECPFIGADEKKCPFAAGFQMRSQEPKYLRVNNWIEGTQMVDTLHQKATNPLHCTNGRCTGSIMYPYGGEIPEARPYGIPRPKDEVITHAQDFLEQLYSAKKLSDSQEHLQRRTEVMKAVKETGTYHLTEDELIFASKTAWRNAARCIGRIQWNNLQLFDARHVKTAKEMFEAIKKHLVYATNEGNLRSAITVFPQRKESKKDFRVWNPQLIRYAGYKHLDGTVVGDPASVDFTELCQSLGWKGKGGRFDILPLVLQANGGPPECFELPDELALQVKIKHPKYPWFEKLGLRWYALPAVSNMMLDAGGLEFTAAPFNGWYMVTEIGTRDLADQQRYNMLEPIAKKMGPDTKSNASLWKDFALVELNYAVMYSFQEAGVTLADHHSTSESFMKH…
XP_001631503	Nematostella	SMART, NCBI	Cnidaria	Nematostella vectensis	all NOS domains	MNGVASGILRCPFSQFSEHAKSPKYVKLKNWVTGQQYTDTLHQKSKTRMHCTAARCEGSLMRPYGGENPSPRPYGIPRPKEEVREHAVDFLEQYYTSMKMNNSPAHEKRLAEVLKDIEATGSYDLTEKELMFGARMAWRNASRCIGRIQWNRLHLFDARDVFTARGMYEAIIRHIKYGTNKGNIRSTITVFPHRREPHKDFRVWNTQLIQYAGYKQPDGSVIGDPAGLELTEICVALGWKPKGGRFDVLPLVLQAGGERPEYFEIPEDLILEVKLKHPKYDWFEELGLRWYALPAVSCLCLDVGGIEFPGCPFNGWYMVTEIGARDLGDPCRYNMLEPVAKKLGLDTKSNASLWKDISCVEINVAVLYSFQATGVTITDHHTASETFMKHFENETKLRG…
XP_020614421.1	Orbicella	SMART, NCBI	Cnidaria	Orbicella faveolata	all NOS domains	MKPRPAYETDSGKGFPDVDNTALTISGQLEDVMERIKLNPVKEINHEQKGPLDHDTNEHKICPVTQTSKGRCPFSGATGTFELRPQEPKYLRLKNWVEDKQAVDTLHQKATNPLHCTNGRCTGSVMFPYGGEIPSPRPAGTPRPKDEVKVHAQDFLQQYYTSINLCDGDEHQKRLTEVNKTVEETGTYDLTEPELIFAAKTAWRNASRCIGRIQWNNLQVFDARNVKTPREMFEILKKHLEYATNGGNLRSVITVFPQRKEPRKDFRVWNSQLIRYAGYAQPDGTVIGDPASVEFTEICQSMGWKGKGGRFDVLPLVLQANGGPPEYFDIPENLALQVNIKHPKYPWFEKLGLKWYALPAVANMMLDAGGLEFTGAPFNGWYMVTEIGARDLGDQQRYN…
XP_022801394.1	Stylophora2	SMART, NCBI	Cnidaria	Stylophora pistillata	all NOS domains	MAKVADGDSNCCGLKTVQFPFTIIAEKLIKSVLFKMTTVGFEIGSRDGVREIEDGRLTQAVEVGDMMEKSALSTHSHKNNQHAMCPFSGVGAASDMRPQEPKYLRLKNWIEDTQAVDTLYQKATNPRHCTNGRCTGSIMYPYGGETPTPRPYGIPRPVEDIKVDAQEFFKQYYSAINLCDSDEHKKRLEEVFRTLDETGIYDFTGEELIFAAKTAWRNAPRCIGRIQWNNLQVFDARHVTTPNEMFEVLKAHLEYATNDGNLRSAITIFPQLKEPNKNYRVWNPQLIKYAGYRQPDGTVIGDPASVEITEVCQSLGWKGKGGRFDVLPLVLQASGGVPEYFDIPEHLVLQVDIKHPKYPWFKSLGLKWYALPAVSNMTLDAGGLEFTAAPFNGWYMVTE…
XP_022808128.1	Stylophora1	SMART, NCBI	Cnidaria	Stylophora pistillata	all NOS domains	MDANSSDGRIIVNIAKKKLGGVGFVTSKRSESPYLVVSHVVKGGVAHETGLIQTGDVILELNGKSLESLPYHRALEIIDKVPTGEVMAIKLRAQDGFQAYLETVFDDQGAVKTVRKTRPQTPKTPKANKNVNGELNGESHSGQPQTTQVEPVSTIEEDTGKEPHDDNEPEAPTSQNITNGHPDNEREIVKESPESKGCPVTNILSKPQNPKYVRLQNLLDGKYTTDTLHQMAMIPINCTAGRCLGSLMQPYGGEAAPKRLYGVPRQPEEVIVHAKDFLQQYYGGMKLENSPAHKLRLGEVMKEIEKTGTYDLTEKELIFGCRMAWRNAPRCIGRIQWNKLQVFDARHVNTPSEMFEAICKHIKYGTNKGNIRSTITVFPQRKTSFKDFRVWNTQLIRYA…
CDG71068.1	iHydra	SMART, NCBI	Cnidaria	Hydra vulgaris	without PDZ-domain	VTSCSEKRCVGSIVLPDKEKNPKIESSQIKVEALKFFEEYFQSEQCLNSLKHTKRINEVLTEIESCNSYELTEKELIFGARLAWRNASRCIGRIHWKNLHVFDCRHVTTAQQMFECCLQHLRFATNNGNIRSAITIFPNQNNGEFRIWNPQLVRYAGYKQNDGVIGDPSSIEITEIAQSLGWVSKRTMFDILPLIIQAGSKEPQLFEIPEEYILEVNIQHPVYPQLDQLGLRWYAVPIISNMALSCGGLTFAAVPFNGWYMSTEVSVRNFCDESRYNLLKPIAEILGYNTSTHMSLWKDRVVLELTAAVLHSYQAAGVTMVDHHSTAESFMKHLHKENKLRGGCPSDWVWIVPPLSGSICPVFHQEMLNYKLKPAYEYQAVAWVNYKSQTSANKHTFKK…
XP_047145911.1	nHydra	SMART, NCBI	Cnidaria	Hydra vulgaris	without PDZ-domain	MEKGVALKNFQDGSVLFDTLHMKAEVAGCNEKRCVGSIVIPDEEKHIKIEPSQVKNEALKFLEEYFQTQQCLNTLQHKERIKEVLTEIDNCNSYELTEKELIFGARLAWRNASRCIGRIHWKNLHVFDCRHVTTAQQMFECCLQHLRFATNKGNIRSTISIFPHQRNNHGDFRIWNPQLVRYAGYKQDDGVIGDPSSIEITEVALSLGWVSKRTMFDILPLIIQAGSTEPQLFEIPKEYILEVNIQHPVYPQLDRLGLRWYAVPVISNMALSCGGLTFTAIPFNGWYMSTEISVRNFCDESRYNLLKPTAELLGYNTSTHMSLWKDRAVLELTAAVLHSYQAAGVTMVDHHSLAESFIKHLHKENKLRGGCPSDWVWIVPPLSGSICPVFHQEMLNYKL…
XP_047145013.1	Hydra	SMART, NCBI	Cnidaria	Hydra vulgaris	without PDZ-domain	MEKGIVLKNYQDGLNIIDTLHLKAEKTYCNEKRCVGSIIIPDKHTYKGLETFKLKEEALKFFEEYFQSLQSLNTIQHTQRITEVLQEIDTYDSYELTEKELIFGARLAWRNASRCIGRIHWKKLHVFDCRHVTTAQQMIECCLQHLRFATNKGNIRSAISVFPHKKKNQEGFRIWNSQLIRYAGYRQDDGKVIGDPSSIEITKIAQSLGWVGEGTMFDILPLIVQANSTEVHCFEIPKEYILEVNIQHPIHTKLDELGLRWYAVPAVSNMALNCGGLTFTAVPFNGWYMSTEIAVRNFGDENRYNLLKPTAELLGYNTSTHMSLWKDRAVLELTAAVLYSYQAAGVTLVDHHSVAESFIKHLHQENKLRGGCPSDWVWIVPPLSGSVCPVFHQEMLNYK…
XP_031553852.1	Actinia1	SMART, NCBI	Cnidaria	Actinia_tenebrosa	all NOS domains	MSGLKIISTKLVKDKIGGLGFLVKERQTKPCVSISDIVKGSTAEANGMLRVGDVLLEVNGKSLQETSFAKALEILNDISSGSMVALKVRAKDGSKAEMETTFSETGSANTSRVQREKQATESQANGTSSPAEEHKQKDKQITNGQAILTTTVDVKTTNEHPENKMESNKASPLTSPIRKCPFTGTLRETSKTPKIIKLKNWETGKETIDTLHQKAKIPLNCTPARCEGSLMRPYGGEVAPPRAYGIPRPKEEVAIHAEDFIEQYYTSMKMGDSPAHATRLAEVLKEIEETGTYDLTEKELLFGXRMAWRNAPRCIXRIQWNRLHLFDARDVFTSRGMFDAIIKHIKYGTNKGNIRSTITVFPQRKEPKKDFRVWNGQLITYAGYRQQDGSIIGDPANAE…
XP_031553413.1	Actinia2	SMART, NCBI	Cnidaria	Actinia_tenebrosa	without PDZ-domain	MFDAIIKHIKYGTNKGNIRSTITVFPQRKEPKKDFRVWNGQLITYAGYRQQDGSIIGDPANAELTEICISMGWEPKGGQFDVLPLVLQAGGEEPEMFEIPPELVLEVKLKHPKYPWFEEMGLKWYVLPAISSISLDVGGLEFPACPFNGWYMETEIAARDLGDPSRYNLLEPVAKKMGLDTKSNASLWKDLACIEMNVAVLHSFQEANVTITDHHSASESFMKHFENENKLRGGCPGDWVWIVPPVSGSSTPVFHQELLNYSLKPSYEYQDDPWKHYRIKRKESDLPMKKIAFKEVAKAVKFSAKLMGNAMAKRTKAIILYATETGKSENYAKMLSEMFLHAFDPKVMCMNDYPHPELENEQLVLIVTSTFGNGDPPENGESFARYLYELRHPTNEKTE…
XP_028519247.1	Exaiptasia	SMART, NCBI	Cnidaria	Exaiptasia_diaphana	all NOS domains	MTDKQESITSTKIVKHKVGGLGFLVKERSAKPCVTISSIVKGSTAEANGMLHEGDVILEINGKSLKDTEFTKALKILNDVAIGSTVALKLQAELEKRAQEKQATGNSQVNKNGTKSPTKTPKKKDVSVVSEKENKEEPVNGELVVVKPTANGDKQTNDNTENQVNDAQMKKEAEQQIAVVKKCPFSGTEVGAKPLKPVKLKNWETGKESLDTLHQKVFIVSTRHLFKENKQTNNNNKTHSRDPCRDFGDMHNSYPIFSAGSPAHKKRLTEVLQTIEETGTYDLTEKELLFGARMAWRNAPRCIGRIQWNRLQLFDARDVFTNRGMFDAIIKHIIYGTNKGNIRSTITVFPQRREPKKDFRVWNTQLITYAGYKQPDGSIIGDPANTELTEICINLGWEA…
XP_028400717.1	Dendronephthya	SMART, NCBI	Cnidaria	Dendronephthya_gigantea	without PDZ-domain	MMNAQFIKELTMKKLLGKTHSREASPSEIVYSPNKAGSPMKTIRSPKIENVDANDKIVNGHGGAKNGKNVEVVEQKFVRLKNWNTEKQITDTLHKQKNMPSHCDEHRCKGSIMFPTKNSSNGELMPKDMAKKDAVDFLRQYYASLKKVDTPTHNQRVQQVLKEIDDRGTYEIDAKELVFGAKLAWRNAPRCVGRIQWNKLQVFDSRDVFNAQQMFEAICKHIKYATNKGNLRSAITVFPQRRGPGRDFRVWNSQLIRYAGYKKEDGTIIGDPAGVEFTDVCVSLGWEPKYGRFDVLPLVLQANGEEPEVFEIPEDIILEVDITHPEFDWFAELGLKWYAIPAVSSLMLNCGGIEFPAIPFNGWYMGTEIGARNFGDTYRYNMLPIVAKKMGLNTSSNAT…
XP_027059112.1	Pocillopora1	SMART, NCBI	Cnidaria	Pocillopora_damicornis	all NOS domains	MDANSSDGSIIVNIAKRKLGGVGFVTSKRSESPYLVVSHVVKGGVAHETGLIQTGDVILEVDGKSVESMPYHKALEIIDKVPTGEVIAMKLRAKDGFQAYLETAFDDKGSVKTVRKNRPRTPSTPKANKDLNGEVNGESHMDQAQTTQVGPVSTSEDAGKKHHVENEDPEAPPSQTMANGHPENESEILSESLQSKGCPVTNFLSKPQNPKYVRLQNLLDGKYTTDTLHQKAMIPINCTAGRCLGSLMQPYGGEAAPKRLYGVPRQPEEVIVQAKDFLQQYYGAMKLENSSAHKLRLGEVMKEIEKTGTYELTEKELIFGCRMAWRNAPRCIGRIQWNKLQVFDARHVNTPSEMFEAICKHIKYGTNKGNIRSTITVFPQRKTAFKDFRVWNTQLIRYA…
XP_022808120.1	Stylophora1b	SMART, NCBI	Cnidaria	Stylophora_pistillata	all NOS domains	MDANSSDGRIIVNIAKKKLGGVGFVTSKRSESPYLVVSHVVKGGVAHETGLIQTGDVILELNGKSLESLPYHRALEIIDKVPTGEVMAIKLRAQDGFQAYLETVFDDQGAVKTVRKTRPQTPKTPKANKNVNGELNGESHSGQPQTTQVEPVSTIEEDTGKEPHDDNEPEAPTSQNITNGHPDNEREIVKESPESKGCPVTNILSKPQNPKYVRLQNLLDGKYTTDTLHQMAMIPINCTAGRCLGSLMQPYGGEAAPKRLYGVPRQPEEVIVHAKDFLQQYYGGMKLENSPAHKLRLGEVMKEIEKTGTYDLTEKELIFGCRMAWRNAPRCIGRIQWNKLQVFDARHVNTPSEMFEAICKHIKYGTNKGNIRSTITVFPQRKTSFKDFRVWNTQLIRYA…
XP_020614407.1	Orbicella2	SMART, NCBI	Cnidaria	Orbicella_faveolata	all NOS domains	MDDEAGDGRITVSIAKRKLGGVGFVTSRRSASPYLAVSHVVKGGVAHETGLIQTGDVILEVNGKSLESVPYHKALEILDKVPTGEEMVIQVRAKDGFRAYLETAFDDKGAVKTVRKTRATSPSKALTNMNSELNGEAHEPKSPKRKPASTNGQDTRKEQHVVNEVLPTPTMSNGGLDHDTRACESGILSASSEIKKCPVTNFISKPQQPKYVRLQNLLDGRYTTDTLHQKAIVPMSCTSGRCMGSLMIPYGGEAPPKRLYGVPREPEEVKVQANDFLRQYYGAMKLEDSPAHKQRLAEVMKEIAKNGTYDLTEKELIFGCRMAWRNASRCIGRIQWNKLQVFDARHVNTPTEMFEAICKHIKYGTNKGNLRSTITVFPQRKTAFKDFRVWNTQLIRYAG…
XP_046839567.1	Xenia	SMART, NCBI	Cnidaria	Xenia_sp.	without PDZ-domain	MQSSKVKSVSANNTSLTNIHDGEQMTSIRAIGDHKQKFVRLKNWITEKQVTDTLHEQKNRSHCNKDYCKGSIMFPSKNTSDGELLPKDIAVKDAVDFLRQYYISIKKADSLAYNCRVQQVKKEIEEKGTYEMDAKELVFGAKLAWRNAPRCVGRIQWNKLQVFDCRDVFNAQQMFEAVCKHIKYGTNKGNLRSAITVFPQRRGAGNDFRIWNAQLIRYAGYKLEDGSIIGDPVSVEFTEICISFGWQPKYGRFDILPLILQANGEEPELFEIPRDIILEVKMSHPEYEWFEDLGLKWYALPAVSSLMLNCGGIEYPATPFNGWYMGTEIGARNFGDTYRYNMLPTIAEKMGLNTSNNGSLWKDKALVELNIAVLHSFQLANITIADHHTTTESFIKHVA…
XP_029202966.2	AcroporaM1	SMART, NCBI	Cnidaria	Acropora_millepora	without PDZ-domain	MFPCGGEIPHPRSYGTPRDKEEVTIHAEDFLKQYFASIARSNSDEYHERLAEVMMYIEGNGSYSLSEKELIFAAKTAWRNAPRCIGRIQWNNLKVFDARDARTAKEMFDALMRHLEFCLNKGNLRSAATIFPQRSEANKDFRIWNSQLLGFAGYRQPNGAVIGDPLNVEFTEMCQSLGWKGNGGRFDILPLVLQAFGGRPEFFDIPNDHVFRVKLKHPKYPWFEKLGLEWYAIPAMSNMMLDAGGLEFTGTAFSGWYMVTEIGARDLADEQRYNMLEVVAKKMGLDTTSNASLWKDFALVELNYAVMSSFTEAGITLADHHTTSEAFIQHIKKEVKLRGGCPADWVWIVPPMSGSATGVFHQEMLNYVLKPSYEYQPNPWTVNNVHGENKKKMSFKSVA…
XP_029190735.2	Acropora	SMART, NCBI	Cnidaria	Acropora_millepora	all NOS domains	MGKRTRDFFVRLSARVFSEAHKIENMDSIDGTVIVNLTKRRKGGVGFLACNTGPYLTVSHVVKGGVAHETGFIEKGDVILEVNGKSLERVPYLKALEILDLAPIGEIMALKIRAQDGFQAELETVFDSEGVVRTVRRTRQSPKSAPSTVENGKMKNEKNMDAKTNGEKSEPSELVSLRESKGGTVTNTLPNVKMSSKCLEVVHENVNGEKQEQETTKEEKLILNGADDVEKELISNEKEQGTLKEKKTTLHGSDETNNKNDDPGKGRSVSNESVGINKCPVTHAKSLYQQPKYVKLQNLLSNTFTTDTLHQKAIEPLHCSSDRCLGSLMQPYGAFPKRQYGVPRAPEEVKLHAKDFLQQYYDSMKLRDSPAYHQRLAEVLKDIEETGTYELAEKELIFG…
XP_015778071.1	AcroporaD1	SMART, NCBI	Cnidaria	Acropora_digitifera	all NOS domains	MATIIMVKLRVGGIHVPSYLIEELWIAVPVHYFSVCLSFQVFDARDARTAKEMFDALMRHLEFSLNKGNLRSAATIFPQRSEANKDFRIWNSQLLGFAGYRQPNGSVIGDPANVEFTEMCQSLGWKGNGGRFDILPLVLQAFGGRPEFFDIPNDHVFRVKLKHPKYPWFEKLGLEWYAIPAVSNMMLDAGGLEFTGTAFSGWYMVTEIGARDLADEQRYNMLEVVAKKMGLDITSNASLWKDFALVELNYAVMSSFTVKLRGGCPADWVWIVPPMSGSATGVFHQEMLNYVLKPSYEYQPNPWTVNSVHGENKKKMSFKSVARAVCFVAFLMRNVLSKRTKATILFATETGRSERFAWNLAKVLSHIFDVKVLCMDEYEHRRLVHEKLLFVVTSTFGNG…
Aqu2.35699_001	Amphimedon	SMART, NCBI	Porifera	Amphimedon queenslandica	all NOS domains	MSYDLIKVSKKPGESLGLGFNKNSERQNKVYAILEGTALQRSGEVRPGDLIVEVNGVDVSGYTSSQLIDIISTLQDKSEVSLKILRPDGSLSNGGTPAVSIDHPNNETPAPATTSRPNQRQRRKGGPLPQITETLDDGGKPGGLLQVKDHFASGKRHSLTPESSRREMVPLQPSKSLDLGALPTWRNKTFITLNNYVTGEQQTDRLHTQSKAVPKQTGCHPSHCVGSIIWPKEHPRSRPYGPPRPKEEMKELAKEYIKIYYDSLKFALSDDYEQKLQSRTLQVCQEIEEKGHYNLTYEELTYGARLAWRNAPRCVNRIIWRQLEVLDAREVDSAKEMFEALCDHLRYATNQGSIRSTITVFRHRTRANSDFRVWNSQLIRYAGYKQQDGSIIGDPDSVE…
	Spongilla	SMART, NCBI	Porifera	Spongilla lacustris	all NOS domains	MEYTVSLRKTPEQPLGIGFKGLQAPPYCQVGCVLKDSAACEHGEIKEGDLLLQVNGTDVTEQSPDEVRQTLASCSKDCAIELKLRRPAADRGRVRRSGAGVAPVHVTEEDTSPKHLQLTNPNPPTDVRHRRSYTVSNSIDKPIPMVSSHSVEFGELPQYRRLTQHIPLQNLITGTELSDRLHNQSTKAKDTGCHPAYCVGSHLWPKETRTRPYAQPRTSEEVWPLAEDFIRQYYESKMTALGEQWEVAMRGRLAAIKKEIEVKGHYELTYEELVFGARTAWRNAPRCVNRIIWRQLEVLDARSTVTTQEMFDAVCHHIEYGTNGGNMRSTITVFQHRTRPNADYRVWNPQLIRYAGYRLEDGSILGDPANAEFTEVCLKLGWIPPTQRTQFDVLPVVLQ…
QIZ30874.1	Halisarca	SMART, NCBI	Porifera	Halisarca dujardinii	all NOS domains	MSTARQIVLDISKDANSPLGVKLKTSKNLPTKCRVVEVFPGSPADRYGVSNGDLLVRINDQEIRYLTKEGVGEVLKNCSESTQATVTLIREGSGPVPPVPAGQEPVNGDPRKQVRFQPEKKQAEKKQQAEKKQQAPAGQPPQASPQPSPVRAPPVGVVNFVTGVRMNDALIHKAPKVLSSGCNDRMCIGSQMFPKRRNLKKTYNKEEMKEQAEDFIKQYYVFIKSEGTPEHQKRLSEVLKDIDSTGTYHLTFKELSFGCRTSWRNAPRCINRIQWRKLEVFDSREVRTAEEMFGAMVRHIQFCSNTANPGVIRSAITVFPAAADEDHEYRVWNSQFIKYAGYSTPDGGILGDPADVEFTDAVVELGWKPPERKTAFDVLPVVLQANGGQPQVFELDPKD…
QIA61846.1	Halichondria	SMART, NCBI	Porifera	Halichondria panicea	without PDZ-domain	MTHFKSETQSRGGCPADWVWIVPPISGSVTPVFHQEMLLYHLSPSYQYQEDPWKHHSFKDAVAQGRQRQLLPFKKVAFMVQKMMKIFGKIYQKRVKATILYASETGRSKNYASVVNDVFGRVFATKVMCMEDYDRANLEQEQMLLIVTSTFGSGDPPANGEMFGRYLLDLRNGSSAHGLAAAPTPRSHRMSTVVAPTREHLQQGGSPGRNSIGPLTQVKYCVFGLGSRAYPNFCTFAHTCDNLLSDLGAEKILACGEGDELCGQEESFQAWLKQCYQEACAAYSLEQHLDDSDLEGYKTGYSSEKFRVMKYDNARPIRDECIGLRAVHSKDVYPAVLKSRVKLQPSHSDRSTIMAVLGMSGSRRLNYEPGDHVAIFPQNNHKVVTTLIDRLNPSISPDQ…
CAH0794956.1	Sycon	SMART, NCBI	Porifera	Sycon ciliatum	without PDZ-domain	MNEEEVFDDDGAAGSKQRATAKLATHGRSASVQVEAGSALPPNSAALRRLMARGASMDAGAFPEAEAPMFTKRKEFIRLKNLQTGHDAVDTLHQSGIMVCPIACTSQRCVGSMMTPSGGEQQPKRPHGVVRPKEEVEEHARDFLNQYYTSLKSKDSPAHERRLATILLEIEDRGTYNITEKELAFGCKQAWRNAPRCIGRIQWSRLQLFDCRHVTTAKEMLDAIKRHIEYGTNGGNIRSAITVFPQRIEGQSDFRVWNGQFFKYAGFKQEDGSVIGDPSSLEFTEVCKGLGWKPEKEEPFVTLPLVLQARGQPPEWFDIADLNLEVDITHPTFEWFADMALKWYTVPAVTNMMLDCGGIEFPATPFNGWYMGTEVGRDLCDDNRYNVLPEVARRMELDT…
UQK61948.1	Choanoeca	SMART, NCBI	Choanoflagellata	Choanoeca flexa	without PDZ-domain	MPLHLPARMVPKWTATKQFKPKPGTGFQFRIETASLHSRRSIYFERIASVKVKFGAFEMAQFENQKRVEMDAPIEGASIPPGVMLRLVCTLRDRTAARVFVNHEPERYFNNYKPRQLDREEVDILSLYSLHELSRVDTVIVMDSYNKALAWRDLFLELAWKRLLHQHPELIETMGASLKRLHDHVLGILDLTVRALRPEYQQTAREAYGPLHPSPDRMCNTLEEYFFWLLLWEFNMEHMYDLGANLLMAMGSVPYMEEYEQSDMALGHESAFFRFWIHHVMDPYNDQLDAFEAAIPPDAQDEIARSFERTRSVPKREVGGVFYRYLFEDNPDLISHFQSADIDSLAGHLGQTLEIMADSITDWRHHAVVVHHLSEIHRALGIGSKVYAKLVQPIIKTLT…
	Salpingoeca	SMART, NCBI	Choanoflagellata	Salpingoeca	without PDZ-domain	MGSGCSTPGSIRVASLATGSNTLSPEQSKPASSSAQNGETVSLMNLENGTRQQHWFSQQLREKCPHIVSADVADQSALMEKRELPQVTDGCTRTTRHVLEEAEKLLAAFEWPHARRQKRMQQIKKEVQVHGTYTHTQEELELGARLAWRLAPRCISRAVSHSLQVLDCRAAKTPQDMFESIVRHLCECYSLGAISPLISVFPPKQMGQRGFRVWNHQLLGFAGWRLDDGTIIGDPNNIQLTSMCVGHGWKSPKPHNFCILPLLVEAPGYPPQVFELPQHVRYLVDIAHEEYAALEELELQWYAIPALSSLCLDLGGLYYSCAPFNGWYMGTEIARDLLDTQRYNLIPRLQSALQLPTRSSALHRDHVQLILNQAILQSFEKAGVTIQDHHSASDSFIRF…
Other Eukaryotic NOSs
CAL57731	OstreococcusT	SMART, NCBI	Chlorophyta	Ostreococcus tauri	all NOS domains	MASVGSGATDDDGVDVPVSRCPFAHGTVTVDPYPGYVHGKNPRVCPRGCVPRPPSKPTESAESALRREAEEYIRLFGKEHGWDDERVEMRVNEVLTSIRETGTYAHTLDEIRHGARVAWRNAPKCINRKYWSTLDVIDARGATTNEDMFEAIKEHLHRGVEADHVPVLMTVFRPQTPGTNDGPRIWNSQLMRYAGHRDASGGVVGDPAEVDFTDVLKKHFGWAPEKTGMFDALPIVVQINPETPPAMFTLPDQCFLEVPIRHPTIRGISQLGLKWYGIPAVSNITMDLGGLHYTAAPFNGWYMVTEIATRNFGDESRYNLLPQIAEAMGLDTSTHDTLWRDHALAAINYAVFDSFKRDRVSIADHHTCAEAFADWYVEELKTRGYAPGNWKWIVPPTAS…
XP_001421937	OstreococcusA	SMART, NCBI	Chlorophyta	Ostreococcus lucimarinus CCE9901	all NOS domains	MIDARTQVSVDPYPGYVHGKRPAVCPRGCEPLEAAKTKRESAGNKLRREAEEYARLYGHERGIDEKITDARVKHILDSIDTTGTYAHTLDEIRWGARIAWRNAPKCINRKFWATLDVIDARDAETNDEMFEAIKEHLRRGIGGDHIPVLMTVFKPQTPNTEDGPRVWNSQLIRYAGHRGPNETTIGDPAELHFTDSVKKYFDWVPKGGAETPFDPLPIVVQISPSTPPSIYELPDECLLEVPIHHPTIPGISQLGLRWYGIPAVSNITLDLGGLHYTAAPFNGWYMVTEIATRNFCDESRYNFAPRIAKAMGIDTSTNETLWKDHALAAINYAVLYSFKRARVSIADHHTCAESFAQWYADEMKDRGYAPGNWKWIVPPTAASTSSIYLGLNKMTEYTL…
AAK43730	PhysarumA	SMART, NCBI	Amoebozoa	Physarum polycephalum	all NOS domains	MLTNNQKYTIPSEIAQRAISPDTKVSTSDCRERFCTAARMDMDYVITDISNPETVLREAKEWLTLFYKEKKLSDENLSIRMNEVYAEVKQTGTYFQTYDELSYACKVAWRNAPRCINRIQWSRMEVIDCRKVITAEEVFEKCLEHLKFATNGGNIITTVTVFAQQRVGHPPPRIWNTQLLRYAGYKQPDGSVIGDPSNIEMTEAAQKLGWVGQGTRFDVLPIVIQMPHEEAKWFSIPKEYILTVQISHPKYAWFEEMKMEWFGVPFVSNIGLTSGGVQYTCTPFNGWFMGTELSRNLGDIQRYNLLPEIATKLGVDPAGPPSSMWQEKANLELNAAILHSFQKSRVSIVDHHTAAAGFMNFWDAEHAAGRGVPADWVWLVPPCAGSASPLFHLEMANWL…
AAK43729	PhysarumB	SMART, NCBI	Amoebozoa	Physarum polycephalum	all NOS domains	MLTNNQKYTIPETVAQRAHSQETQVATTDCRERFCTAARMDMDYVITDITNPEIVLREANEWLAQFYKEKKLPEEKLAIRMKEVYDEVKKTGTYFQTYEELSYSCKVAWRNAPRCINRIQWSRMEVIDCRKVTTAEEVFEKCLEHLKFATNGGNIITTITVFAQQKAGEPAPRLWNSQLLRYAGYRQPDGSIIGDPSNVEMTEAAQKLGWVGQGTRFDVLPIVVQMPNEEPKLFPIPKEYVLTVQFSHPKYPWFEEMKLEWFAVPFVSNIGLTSGGVQYTCTPFNGWFMGTELSRNIGDPQRYNLLPDIATKLGVDPAGPPSSMWQEKANLELNAAILHSFQKSRVSIVDHHTAAAGFMNFWDAEHAAGRAVPGDWVWLVPPCAGSASPLFHLEMANWL…
XP_002381643.1	AspergillusF	SMART, NCBI	Fungi	Aspergillus flavus	Truncated NOS	MQSTQVCEFQTIIKNNPVLASTGCTPQFCQAGRLIHSDEPRVGETRPLEVVKQEALGFLSQLRQEGVYTEDQYTARHLDVLKALKESEVLEPMMVDGVKTVGKTATWTQTSEELLHGIRIAWKNSRKCIMRSHYKELDLCDLRHITTSVGMVKTVIEEAVKAFNKGQIRPTVFAFPPRSTSGTGPMFLSKQLLNFAGYQQEDGSILGDPSNVELTQDIIELGWVPPEPRSRWDLLPIVAMAESDAPAWADVPAELRDLVDIRHPRFENFQKLGLKWYQFPALSRLGFDIGGVQYTAAPFIGWYMDAEIGVRNLADSFRYNTLPDVAKALGFDIENYKKNPEYAEIEAMEDLPDYEQLVWMSRAQAELNYAVRWSFLQKGVSCIGTLAASSDWTRFDDEH…
XP_001825673.2	AspergillusO	SMART, NCBI	Fungi	Aspergillus oryzae	Truncated NOS	MQSTQVCEFQTIIKNNPVLASTGCTPQFCQAGRLIHSDEPRVGETRPLEVVKQEALGFLSQLRQEGVYTEDQYTARHLDVLKALKESEVLEPMMVDGVKTVGKTATWTQTSEELLHGIRISWKNSRKCIMRSHYKELDLCDLRHITTSVGMVKTVIEEAVKAFNKGQIRPTVFAFPPRSTSGTGPMFLSKQLLNFAGYQQEDGSILGDPSNVELTQDIIELGWVPPEPRSRWDLLPIVAMAESDAPAWADVPAELRDLVDIRHPRFENFQKLGLKWYQFPALSRLGFDIGGVQYTAAPFIGWYMDAEIGVRNLADSFRYNTLPDVAKVLGFDIENYKKNPEYAEIEAMEDLPDYEQLVWMSRAQAELNYAVRWSFLQKGVSCIGTLAASSDWTRFDDEH…
CCF34867.1	Colletotrichum	SMART, NCBI	Fungi	Colletotrichum higginsianum	Truncated NOS	MACPFLQSTLAVPPRQVSAEQEFANIRSQYPSLSSTGCTAKFCQSGRMTHMDEERVGRNQSYTQVREDALDFLQQMHRDGLIDTEQLHSRAHDVLQEIQKNSTEGKFTAASESGPEAAPATTVGLVGGLWTQTFEELEFGLRTAWKHARKCIMRSEYSNLRLCDLRHVRTSKKMAETLIENLRVAYNSGEINPTVFVFPPRDINSRGPMIWNSQLLSFAGYEQSNGEILGDPANVELTKAIIELGWTPPRFRSQWDLLPIVTMAEGEEPVITELPKDAFPLVHIRHPKYPELETLGLRWVPAPALSRLGFSIGGVQYTATPFIGWFMDAEIGVRNLADSFRYNALPQVAKVIGLVDGNVDDLPDYERLAVLSRAQLELNYATYWSFAQAGVRMSDSLGA…
EFQ35699.1	Glomerella	SMART, NCBI	Fungi	Glomerella graminicola	Truncated NOS	MACPFLQSTLAVPPRHTSVEQEFANIRSRYPSLSSTGCTARFCQSGRMTHIDEERVGRNQSYAQVREDALDFLQQMHKDGLINTEKLHQRAHEVLQEIQKNSTEGKFISSERGPETAPVTTVGLVGGLWTQTFEELEFGLRMAWKHARKCIMRSEYGNLRLCDLRHVRTSKKMAETLIENLRVAYNSGEINPTVFVFPPRDINSRGPMIWNSQLLAFAAYEQSNGEILGDPANVELTNAIVELGWKPPRFRSQWDLLPLVTMADGEEPVITELPKDAFPLVQIRHPKHPELETLGLRWVPAPALSRLGFSIGGVQYTATPFIGWFMDAEIGVRNLADSFRYNALPQVAKTIGLVDGDVDDLPDYERLAVLSRAQLELNYATYWSFAQAGVRMSDSLGAA…
SARC_07147.1	Sphaeroforma	SMART, NCBI	Ichtyosporea	Sphaeroforma arctica JP610	Truncated NOS	MVDLKKSPRFPCPTRPATFEQIHSGNTWPAKSLKAQEIVLVKETWNKSLAWISMVQEAWVQRVVVEIGCGDSKVPFGNFFPVIGDYLIGITDIAVRALDAKTEIIARESYSALHPNPSRRYQTFQDYAMFFTGLGWTRETWETITRSFIWALQSHGPYLDVDEREDLALGDRGILGRFFRSQVVSRALSSIQLGLLSDEEAYAIDNICKPEELHTKDLGFIVTHTNNPWGSTDEQDFGVDFFRDHADQSGLTSFFSSIVIIACEMYQEFEPSIPQLQKLGEEAKHLDIPCHMEDNIVGYVASTLSRSKQFDAIEECAIFKLIWRVVLFVLEPTRAAESLTKEAHDWVKQMAFERNWVPERLVQRLREISVSVHRTGSYEHTTEEIEYGAQVAWRNSAKC…
Prokaryotic NOSs
ZP_08493682.1	Microcoleus	SMART, NCBI	Cyanobacteria	Microcoleus vaginatus FGP-2	Oxygenase+FAD & Ca-reverse	MTNSTFNNLPADAATILVLTSDIHYLPAKQFVSLAVTSERFQVCGLKRFGAIAAATNLVSSEWLNLGLNSQNILPEEFDSAEAAVIFIMPTDLSEVVALTRSFIDIAKKKGIRRLAWVAPACLNGKVADRLATAESLVRDLNIETLILRHAPLFSHLLMQKKELRFRRTLSLPLGTSTIPWLDPSALAEGLSKWLHGEINNQPPEILTGSNLLSGADIALELSAMLRQTMSAQQFARLRFEAIDIDKSGQIEAQELFPYLLDLGYSNDESESILEQADKDKNGTIDFDEFVYGLEAHLNRILADVPTEVRYFDLPTSAALHDAMAGGMNEKAAQSQLDWLVGLSKSGLTEHGVATAQWLGRKTLGLSDWIAQHILELINVYILPGRGILTISEGFLAGR…
ZP_05039722.1	Synechococcus	SMART, NCBI	Cyanobacteria	Synechococcus sp. PCC 7335	all NOS domains+ globin	MLVNDSRPTVEAHVLSVVRLVELCASGIPSNNEFKYKANVRVTCSGTEQSNTQLMTRLQPSWLVDIAHPSNCLFTVTLFYRQGGLGQPWHEAGSIKVTTADLFDKQRSVEISRPVATWPAAPELMLNARFTCSDHTSQSGEAVSLSLAGTRANASRRPTSLALVSDDSIELPEAIPLTYSEAVIVKDVWNKLRAWKELQMETFFKRLLLEVPELDYIFGEAFESIPDYFFEMFDCCVRELCPHTENVVWEPMMGVPPEKGDAFDTVADYGALFADIGMQPQHWLRARQVWMWMLPQIPYLEEYDREDLAKGNKSALCKFFNTHVIGGMVAARDRYDSALPPALVQKMADSWQYFAPRKNEMGVEFYQTLFERYPQVLPIFGRADMDYLSTHLFQSLEFI…
YP_003391026.1	Spirosoma	SMART, NCBI	Bacteroidetes	Spirosoma linguale DSM 74	all NOS domains + globin	MPTSTRKYAKDDISDPVHTIRITEVVATGYPENGYVYRGTIQARHTTATSVGEQLLQARRKPEWLINGRHRGDGDLWLSFQYRHEDEHHWQSMTPVAIPLPAPNDGQSSTDTYLPLRGWTEAPHMQVRIRLTKEQADDHVGIPLMHSTNDTAQPSVTGCPFFAPKTTPAPPVTRPAANENQPAGKPDDGTFPDQLTAPEQVIVKDIWNKFMAYQDMLIELFVERLLHEEPELISHFGDAIDLIPAYFASLFDVSVRQLMPRTEQMPNTSARGIYPKPTEGYNLVDEYVALLTDLGMRPNHWLTARRVWSWTLVQIPHLEEYDLENLSKGSGSAMYRFFTRDILTPALDATQRYAEALTPDMIRQMRQIGDELSANARVIGTDFYHALFQTHPEIIPYFN…
YP_001612220.1	Sorangium	SMART, NCBI	Mixobacteria	Sorangium cellulosum	Oxygenase+FAD+Fe &Ca-reverse	MALPSTMSFLKIVCSEPRNYLASFLQSLPIEPAGPAIALVMGTADLAYPLVAARTFLASAREVGASHLLWVAPYFPPSSRVGQQIRDAEASVRASGQAVTTVWHGPLLSALTLWREDIRLRRTLPLPLGGGALPWVAPADVARRAIRALEQPAAPAPVVCGPAACSGAEVAAALSRGLRAGLTSERFAWRRFEEIDRDHDRKLSEDELLPYLTGLGMRADEAKALLLAADTTGDGTIDFEEFTAGLRGRLDNLVQQLLREDSFELRYVDTPADRAAAALVQAGLRKAAAEALIEGWASLAREGIPADVRGSDEAWLELPPASVDAWAERHALDFVNVHLLPGQGLLSRREGVVESSAAMGALAGKEAAISKIVDGAGRILSLSRALDGSGVSARWLDAP…
WP_006671088.1	Halobiforma	SMART, NCBI	Archea	Halobiforma nitratireducens (nitric oxide synthase oxygenase)	Oxygenase only	MHAPVPEYEPTELYAEAEAFVRQCYSELGRDDEIEDRLTEVRRSIAESGHYEHTPAELEYGAKLAWRNSNRCIGRLFWETLDVIDARDRDTAEGVYDALCGHLEQATNGGDIRPTITLFEPMIRGRRQVRLWNHQLIRYAGYETDDGIVGDPAEVEFTEYCQSRGWESEETEFDVLPWVIQMEDREPELFEVPEDLVLEVPIEHPEYDWVADLGLQWYGVPVVSNMRLEIGGLQYTAAPFNGWYMATEIAARNFADEDRYDMLPAVAERLGLETTDNRALWKDEALVALNRAVLHSFERDGVKIVDHHTAAEQFEAFERREEDAGREVTGDRSWLLPPMSSATTHVFHNEYDDTVKTPNFFYRESPYEKDTGT
WP_092903334.1	Halostagnicola	SMART, NCBI	Archea	Halostagnicola kamekurae (nitric oxide synthase oxygenase)	Oxygenase only	MHASPTEYSPRELYAEADAFVRACYPELGRESEIEDRLDEIADEIERRGRYEHTSFELEHGAKMAWRNSNRCVGRLFWQQLNVADARDCETARAVHEACCRHLERARNGGNIRPLITVFKPMIDGEHQVRLWNYELLRYAGYRTEDGVVGDPDEVELTEYCQSRGWEGEGTRFDILPHVIQIRDEQPELFEVPESVVGEVRLRHPDYEWFEDLGLKWYDVPVVTNMRLEIGGIHYTAAPFSGWYVSTEIGARNLADRDRYDMLPAVAERLGLDTRNDRTLWKDEALVELNRAVLHSFAEDGVQIVDHHTVTDQFERFEENEAAAGRAVTGDRSWLLPPMSPATTHVFENDYDNTVEKPNFFYQDPPAGLTERRESLGR

## Sheet: cyclases
Accession Number NCBI	inner Gene ID	previously annotated	analysis in	Name in tree	Phylum	Species	Protein sequence
	ML04963a			MlACY1	Ctenophora	Mnemiopsis leidyi	MRNANSVSGISSKPDPKVIPAWRTDGIKSKFENREIKQLYSQYFFKQKMEMVVLLLIVLCINSLLLIVLYFSNHKDWHHLLILVVVVGIACIILLIELLNSRTRSTKHLTLISFLIWLLQCVMLFSLAGIRPERFRTPSDDVALVVFVTFVTYTMLPLRLIHTVILGVLLAVAHAATVYGLAADKSKKERNNVVRQLLANVLVYICSNLCGLYHHHLSEIAHRRTFLETRGFIKNQLELSQQKDQQESLLNSVLPGYIAEEMLKDILKGNGQRQQPMNLQFHKIYIKKHDQVSILFADIVGFTKMASGCTAQELVKILNTLFGRFDDLAKKNKCMRIKILGDCYYCVCGVPNPSPDHAICSVLMAFDMITCIKEVRDNTRVDVNMRVGINTGGVLGGVL…
	ML20918a			MlACY2	Ctenophora	Mnemiopsis leidyi	MGIFSENPRISYPVNMSPKTREFCQQRNKSIDIRVGIHTGIVLCGIVGGTKFKYDVWSSDAKLANYMESGGVPGRVHISDKTKGCLKDDWDFEEGFGSKREPELQGIRTWLLKQEFQDTVVIEPKKKDISETAIYKTVQKTKEKKRGSSAHTSKDFDGSVSLQHVISNEELYSGYTLLPVLHPSIALQENKGSSMLNGAGSNYKCITNATVSPAQNGSGTANGNTHAHEEGRGSGVRKRGHSHEVVKAASQPWPVQRTFRKEEKFKEDKAGCSLMINPLTAMFRSTRVKADYLRHGWNENGCTCIFSRGLTFFSCLILCLVSVLCLAIVLHTVAKVPVLVVEVVTNTVILIVTFLMFARWKRIKKMGFLEKLNTHIPFPLIPVFTSLLLLIATFTSFGL…
	ML03811a			MlANPR1	Ctenophora	Mnemiopsis leidyi	MLRIKICSLILLSLFTVSLCYHSQFDNKMFHVWMVEGANKENSFELKNVDFVWLDPQPNTTAIEGKSFIVKYELQWKDQEEQDRFFQHLIDQGWLNAAGNVEEARTFCNTTCGNPGSANAENCCIHHINIHSCPVSELKGDMCGPWIPDGGVFTHTAAMATQIEPWETEVILNVPGSNYIIAHIRIGKIQMALGHFMHVYPKPNCGDGYCNANSGENCENCKQDCCPGLSMTIIIVIIVISCLLLLALILIPAVWYYQKQKFLYDETWIIDWDNIKPSTGYKGFGSVRSIQSTMLSQTSMGQNGGINPPPVRGQIFCDTGIFEGKVVSIKKIVKMQFQLNRSTRVEIRNVRALDHMNLSKFMGIVTEIENFSIITEYCNKGSLNDVLLNDEIPLNWGFR…
	ML17474a			MlANPR2	Ctenophora	Mnemiopsis leidyi	MPTLPLLTTLLLLALPPLHQTTIELEVGVLVSFDFPGFGEWPPYQRNITSTAVSYVQREVFNSGDVTLSVKYLDDECDSKPGIIAVVKELDSVDSDRVDGFIGPGCSEVCKNTAYIVSKEGFDIPMISYACTLDSLSNKDEYSTFARTVSSVGANGGPMVTIVQHMGWERIGIIYRNINLYEEAAAELKRTLEKAFKNVTNDKMPDGFKVVCYKVWYFEDSADDAEKVSTAREILNECKDEVRVFMILAYDSDVISFLKTAQAEPNFPFKKSAFISLEVTTATVKNDTQPYTRGLLSLSQKNPNNTMFQDLTDNVRAITGNPNIVLDVYSATLYDALLTYAMAAKKIKDEYYSENGSQELAVREANVKALIKNGTRMAKVISELDQFEGASGEVKFDAN…
	ML06322a			MlANPR3	Ctenophora	Mnemiopsis leidyi	MEHENIVKFYGICVEQHKVCTVYSHCPKGSLQDVLQNEKLNFDVMFQQSFITDMVKGLEYIHKSSIGYHGNLTSQNTLIDGHWVLKLTKFGLNTLKEKEEMFKTYADCEEDLIKKNKVKRDQLWRAPEFLDSSQKGSPKGDIFSFAIICSEILTREDPYAMHEMEIDEIINRLKARESPPFRPNIKNTTLGNMDLRNTLALCWNDNPDLRPDVGKVKVLIRELTSRKVAEKLKRGEAVIAEWFDDVTIYFSDIVGFTNICSVSGPLQVVDFLNDLYTCFDSVIDSYDVYKVETIGDAYMVVSGLPTRNGTKHSSEIADMALTLLHHIKTFKIRHLPDTKCNLRIGLHTGPVCAGVVGLAMPRYCLFGDTVNMASRMESNGLPLKIHVSPETYEALNVRG…
	ML02033a			Ml-NIT-like	Ctenophora	Mnemiopsis leidyi	MGTSYFAGSVNSWDRIQEDFNDIVDSTGKDDKGSEYKRKSRNISVCIIIPILAVISYSCYHIYQGHISHRQSRANHNLVGSSQQFSKAVEGLNAEMLWTMMYIYGTLDYPVVVVSDLRIKSNESLAEISSWPKSLETNYATKTQFIHDLERLRGQIDAKQLRAEEAFKAYHVMIKIIYEGVIQSLQGGSFSLVWNTLSQSERTKVTMKVLKIQKDRSEALLFRMLPYSVVRELRKCRQTSTLYVGSYQSATVLFADLADFQRLAARDMSPFAYVRFLETFYARIAEVLESHSVNEIETAAGECLVVSGLPDRIPKHCSEIALTALGLRSVMCRGLQLGVHGDFVCFRLIQGIATGPCAAGIIGVKLPRFCVFGDTVNTAARMKSTAIGMRIQITDVCSE…
	ML282525a			Ml-sGC1	Ctenophora	Mnemiopsis leidyi	MLWTMMYIYGNLDYPVVVVSDLRIKSNESLDLISTWPTTLETNYASKLEFIADLEKLRGLIDAQRLRAEEAFKAYHIMIKIIYEGVIQSLQGGSFSLVWNTLLHDYSLQFSQIYGGDSIRSKIYQSLFKYRLNKNANESSHTRSPTGSERTNEDNNESFEDAERHVRSSTVSDDALLRSKRDEAVLESHRVNEIETAAGECLVVSGLPDRSPTTKHCSEIALTALGLRSVMCRGLQLGVHGDFVCFRLIQGIASGST
	ML37364a			Ml-sGC2	Ctenophora	Mnemiopsis leidyi	MVLPEKFECVTIYFSDIVGFTAISSLSKPMEVLDMLNDLYTVFDTCIEKYDCYKVETIGDAYMVVSGLPVRNGDRHAAQIALMSLDFLSCLNTFVISHLPDKKLNIRIGMHSGPVVAGIVGKKMPRYCLFGDTVNTASRMESNGEAKKIQMSTQSYGILSNHGGFVIQPRDGLVDMKGKGKQQTYWLQGVEKDLNIDNPRHFTDKTALLKRESNSQFYTDTDTTKKQTVLPKTPQSKDMVKLQQS
	ML43665a			Ml-sGC3	Ctenophora	Mnemiopsis leidyi	MYGFVFDAIRLGCFKDFNKKTWQDISKDSGCSGEFDYSVDYDSDIFYRLADDATTKMKYTRSAVLQMFGRWYIAFIWDKWNMGMIGRTPGEFFRNWSDFFEYKSQEYPLFIHDRFKIIRNLHIFYVLGMSKTSTAELEYDTPLVLQGQMVTGMVDKSALFLCYPAVGCFLSRRNAFYVGDLPPGPLKHTVIALICLKNSLVEHSLDLEKENMRYRESCLEAAAKEAELSDNLLNQLMPPHIHKAVRVGRPYGESCELYNNATVLLSDMVGFTSICSQISPMDVARMLNAMYMTFDSLISNRKSVYKRNVQVETIGDGYMVVVGIPNTQERHAEYAADMAIDMLAGLKKVELPFLEGKMAVKLGINSGPIVAGVMGWKVPRYGVFGDTVNVVNVLESTSK…
	ML063916a			Ml-sGC4	Ctenophora	Mnemiopsis leidyi	MTTTRFYQQTGILDTKLPIRLRKFLDRGSNSASLRNLCKVKAEKITWSENEVNCKMFGFMFNAIKLGFYSDFEKRSWYIICTAASVPEDYDDYIDYEDQLFLELAVGLMYESYTVSKEDEQGFDLAMRCWAPNMAYFGLGIIKFVLKNLFRLHEEGMSVVVEPQQVDGYIFQNNFRLQFDNTPFFRNSDEEDFSDNELDEIMPLTSLSILSLFPFFIYFDRFNEIHSVGSTLDQIMPNLVRSKLNKNFSLRKPKARSRCSKTRETLSFSVPHGWSLSQLVAALLNRMYMTFDTLTDANSNVYKVETIGDAYMLVSGLPDRTEHHAKHAADVAMEMVQAIQKVKINFLKEPLSVKLGMHSGPVVAGVVGWKVPRYCLFGDTVNTASRMESASEALKIHIS…
EDV28471	TriadITZ_000156-RA		SMART, NCBI	TAsGCY1	Placozoa	Trichoplax adhaerens	MSNAVIFMQCRNKIDCIPEKFIMKHPYDDNITVDVAEECSKLLGISVDQFLETYGQFFVVWCHRTNYVSMIKVIGSNLFNFLSNLNALHAHLSMTFNGMKPPEFQCMPSDDPKKFYLHYYSCRENLFGIVVGATREAARSLFNRRISIKIISKTVDNSRYANRHHIVFEICDLGYADIKLARTETIAMEPGAAMFVHMNGYSSESFDYQSQTEYVNSKVFCRIFPFHIIFDQDLIIKRVGVGLYRRLQDLNTADKPRLDQFFECLKPPVKLCKRSIKSYRNNDFILQCKDKSIKEGNLFQLKGEMVELEEHGSHYMFICSPVVEKLTDLQNRGLFISDIPLHDMTRELLLLNEQRLAEFQLSKQLEETTAQLQATSVALEMEKVKADNLLHSMLPPLVS…
EDV25646	TriadITZ_004557-RA		SMART, NCBI	TAsGCY2	Placozoa	Trichoplax adhaerens	MYGIINHIIQLLVEEKFGQEYWNDVKNRAGDIPETFIMKQNYDDKITYDLVRAIMDKTGMSIHQVFHAFGNFWVEWTERSNYIIMMRIIGPNLYAFLNNLNALHVHLSMTFSNMIPPEFYCERTDNPNIYRLHYHSNRKLLRGVASGIIERAAEVIFNLKLEIECIYDGIDEDRDTYRNYAILEIREIGLVEANKCIPSSISKENLSLSPQFLDRNDDSSEEFITGEIFCDTFPFHIIFDDEMTILRTGTSLSRKLRRLSSVIKPKVTDLFQCSTPPIRLNKSNIMTYINNNFTLQLRSDITDYYLNLKGQMIRLKHERFLFICSPVVDRLADLEKRGLYISDFPIHDHSRELMLLNEQRVAEFHVHKRLEETTAMLEKTSTALAKEKIKTDNLLHSML…
EDV21234	TriadITZ_008333-RA		SMART, NCBI	TAsGCY3	Placozoa	Trichoplax adhaerens	MGHLPDEFEIQKLYDDKVTYDMVKKTARDTGLTVDEIFELIGPCWLDWIETSPYATLIHVIGPNLYCLLNNLNTLYNHLGTSFTHMMPPEFKCQETQDPQVYRLHYYSNRKHLKGMAIGIIRDIARSLYNLKIDITVLYDGIAENRLAYKNHIILEIHELGPYNTSRPMKATISSAELKLLASTDSLAWHLGEDESNGCYISDQIFNSIFPFHIVFDNELKIRRIGNSLAKKLPQIQCNSNYRPRLNELFQCLKPPLMLTLTNILDNINSDFIMEAIDQESLGHYQTFQLKGQMIRLIDNNSYILFMSSLVVKKLVDLKRQGFYISDFPLHDKSRDLLLLQQYHQVEQDLNVQVERLTAQLHQTTRLLQAEKSKVNQLMSSMMPAAMQKLYQDGQIVRA…
EDV24635	TriadITZ_005266-RA		SMART, NCBI	TAsGCY4	Placozoa	Trichoplax adhaerens	MDESFFFQQHGLINHALSLLVKRNFGDEAWDSIREKIGMSNSSYFIQRKVYADDVTFELVKTASEVLGIQVNDLLETFGRFFVSFCEELGYKRILEVMGSNLFEFINNLDSLHDHLATIYSGMKAPSFRCKYNSDNDTITLHYYSTRPNLEYIVVGIIKEVAEKIHLIDINMEVVKTRQNQLDDIQFLIYSKNPAKARIKCHDRLRRSIASSTSNGIAADNTSTTSTKAVSSTTISSIPIYQQRQGKQTKNSETCNFIAPTTFCRAFPFHVLFDRDLSIQQLGHVIERMIPGFYLGDLKMDKIFKIVRPVIQFDFHSILSHINTVFVLTMKPLCPSFLEQYLQWSDVRFKGQMIYLEENEMMLFHCSVSISSLEELRSHGLYLCDIPRYDASRNVILRS…
EDV24636	TriadITZ_005267-RA		SMART, NCBI	TAsGCY5	Placozoa	Trichoplax adhaerens	MYGFINYALELLVVRKYGQETWNEIKKKAEVDIEKHFLLRMIYDDQVTFDLVNVACDVLGLSQNEILEQFGAMFFKFCQESNYDKILQVLGGSLKDFLCNLDALHDHLGTIYPGMRAPSFRCVERSSDGALVLYYYSYRIGLEHIVIGIVKAVAKKLHNCQVDVVIEKTRNETGDHVEFAIHMKPTEISKLDKRKSIMSLIGTPNDLDAAAMSEDMLIGSSTFCKAFPFHIMFDRDLNIQQAGTSVARVIPHMLNQQFKFSHLFDLVRPQMEFNFDSVLSHINTVFVLKTHDGFLDVSQLKSSSEIFRANNQSVLRLKGQMLYIKESDVMLFLCSPSVGNLDDLQGRGLYLSDIPIHDATRDLILLSEQFKAEYELTQKLEVLTDELQNTYRKLEEEKR…
EDV24634	TriadITZ_005265-RA		SMART, NCBI	TAsGCY6	Placozoa	Trichoplax adhaerens	MSILDQALQAVIEKHCAETWNEIQQNITNHQEGENPNSEADNEKEFLFIENLIKIANQQLDLEWDKLMEEFGYHFIQECHNDVKYQRVLHSIGFTLSDFLINFDCLHDHLNCSKKFTNILPPSFICNVENPDSILLESYHQRHGWSYFTVGIVKAVAEVVFGQPVSIDVLEATTPHEDYKCQYYRIHYKNNSLRRASQAPSSSTSPKDLKILPATFCKAFPFHFIINRDMVLIQVGAGLVRFLPSELPDIDIFLGSTISYETRYFSDCLKMVSPKVEPTFDHILSYCNSRFTLETVSQLRGKAIQLRGQMIYASESDCILYVGSPCVSALEELKGRGLYLSDIPVHDATRDVILVGEQAKVQEDLVTRMQKVKAKLEQASKELRQEKTKNVDLLNTIFP…
EDV24633	TriadITZ_005264-RA		SMART, NCBI	TAsGCY7	Placozoa	Trichoplax adhaerens	MEDMLEKFGEHFFQYCVDNGYDRILRVLGSTLYDFLFNLDALHDHLGSSYHGMNAPSFRCTSSLDGNIILHYYSLRHGLYPIVTGIVKTAAKQIHNAEVKIQVISVSTTSKGKCHVQMLISQANSSSSNASFIQTTAPQSPVRFNRSLSSPPAFNSNTAITTNNKVRIKVGTFCQAFPFHIVFNRDLKITQAGNSIRRVLKLPADLPTANIHFNTLFQLDRPQMRFNFKNVISHINIVFIISTINELSDSAAYQHQPQYTNHSQQLHRQQSCENFDNSATDDTSNGRHRHNSQSGNCVSNTIKLKGQMVYVHESDSMLFLCSPRFSNLEELTQQGFFLSDFPIHDTTRDVVLMSHIQRNRRDLVQLREQATNELQILEIKLRADKKRTDDLLHSILPIR…
EDV21712	TriadITZ_007393-RA		SMART, NCBI	TaNIT1	Placozoa	Trichoplax adhaerens	MVYEIEEDSRSAISQEITRSSKKFFRDDFLTRRGRREYLMKMLLLVTVPIMGVIAESMIRLVNSISEETASYKTKEQMNLTESSAQLIHSLQNERGQRILGIGNITTLESILKAYNSTDSWIDKLQIWPLPNTIIVPNFLLTRSQLLTHIQNHRKTSNKIITTSSAIRKFILDEIYFYESIIKPLIEYLLKLAPASRNSNVWKLYVGFKMLASSKEEASIVRELGVLHYYLGYFTETDLKQYIKADSLNSAFLKTSKIFASQINDYLNSALESYPSLLITLNKMKAEIVSNKTIHNRNPLMWWFQLNTAYINIENTVHKRLSTSIQGYLEKDIRLENTDVIIAICLLFLIFCICPLLFKLMINLVRSIERFAEDVVQKTDLLKFERERANSLLYRMLPR…
EDV22480	TriadITZ_007299-RA		SMART, NCBI	TaNIT2	Placozoa	Trichoplax adhaerens	MTNHLTSKDLKFEGTNSLATMSTTTLDEIPFKYTTKSISFFRDDTTTTRGRHYQLMKIMILILLPCIGLFVESCITFVNAIQNSQAYEEIQEVISLSSAYTTLVHQLQLERSQSVYYVASNYSYINLRSLIASQRTTNKTLRLKLSEYPQTINLTFGNQVRLLQHLQKHRDTVIRLKNSDPNQELLFYSNIINTLLTWVNYNFKKSSHFNIWQHSVAYHSLLLGKEQVAYFTSFASLYYVQFSFNTRGRDQLIQLRSSAEAHFRNAFYYSSKASKFFSQNISTSYQQSYMDYNLTVIYKNQLRILSIQGGYTWLSITNTYLQLLETMNSLVVDQINSIAIRLDRDSHVDIILSSTLLVVVFIACPILIGIMYKLLRNIQLLAIHLSKQTQQLQDERARA…
EDV22187	TriadITZ_007947-RA		SMART, NCBI	TaNIT4	Placozoa	Trichoplax adhaerens	MKGIVKLPPDSSLPRKLWNSSLCCGDNPVTTRGRRLQILKMLLLVCIPCIVLMVQASFSFSTELNKRYATEAIRKNINCSLTYASLVDRLQYEIGLTTFTIGSNHTSGSSQQLEMARQLTDMEIDTVAWPKNTSVSGYTTHSEFAQQLRQRRQQVDNGTANIKEQMEFYARSDQIFLDWLSKTVQSANDSNLWKILVGYQMLSYGKEEKSLERTIGILYYLQGYLNTDEHLFFIEKSSKGKTYLNISKQYSPIIRTRFNITDGINEVSRQSTDLQTQQQSVLFNERLIVHDDAKASLWFFNMSAYMNDLYMIQTQVGHQIINDAIMINRVADVDLALSAFLLVVVLFTCPILVYLISRLTTNMQLFAKQLADKTGELEYERKRTDDLLHQMLPPPVVKR…
EDV27243	TriadITZ_003616-RA		SMART, NCBI	TaNIT5	Placozoa	Trichoplax adhaerens	MRIHFLDRIFNRGSSSTVHILNPSQFTDCIQNKIVMEDDQHLDDFYREKKSRYQSRVDFCLIISILIVLCCTMMIFSLISYLKLSNAINKEAVISNRIQITLECLHMNQLLLQERDVSSRYVYGNYSKEFYQSNVLPSRQITDQYFTDQYLNKLHNQSVLMVDKFKIKQMVRQFRLLIDSGNRNLTKIFRFYTSIITQNHEVAIQYIQQVDVIHFWHDIASFVFLLKSMEALETEQITGGVYYQYGYFPKRKHHFAFIRQASEKQLYIMQASKHSSLYSFFYEQEFVNASIEGEIEDLEERMGRNMSTQTNIQNRFHWLNVTTSYNKKLYAVAENLGKAITASNSLSHILRYHQLPLSIAAMVVVLVTALFLGIAVGRILCSSYTTIKATVNQTEIIEM…
EDV27242	TriadITZ_003615-RA		SMART, NCBI	TaNIT6	Placozoa	Trichoplax adhaerens	MNFVTRAIPSRRRRSMLTRYDTVESYDLTESRDQLGFWHRLCGRGNLKDDSSQYKRSRRQSMIIILFTTLICVFFIVLSATNFRRSTKDIAQINSIRKAVDSLFDHVDKIQAILSELTATITYINSNYSSNIYDSNVLDKRNITDSKFENGHEEDEHHKDSLDDHDDDEDEIIHHRIEDHRNKTDNKLTNVLLEVEFYARTVGLLSEHKVRLIQTTSTLLDWQDLIAIHFLILAEDEATLSRAIGNLYYSRGYLYSSEVFIFIYHNSRHQLYLTSAGRLSSFINNYFQNHLNNTVVEIINQEITKIMFNRHHQPNVQSLSYWKNSTTQYLQMLTTLSYQLRENIHNDTDKLVRDIKVVNRQQILVLAAALIVGVLVIIMTTGMQRQIQRQVSYFGLRLS…
EDV27244	TriadITZ_003617-RA		SMART, NCBI	TaNIT7	Placozoa	Trichoplax adhaerens	MAKINCTTASLISPSGSYKFKKTEKGKLIIMADMKKDEEKTSCLHDINCNCYPSDLVTRRGRKAMAIKMSVTLSLLLLAIIIQTGSLYLISVKEIANVDLLSDDIALCSSYAKIIEKLQHERWSTLQILFYHTQFVSSSGIPMQNDSIKTLLTNTTTITNNTLTIQLMQVRNQTDQQFQQSIQFTNKSLNGQFQRRKDELYRQLVIYRLQVDSNLSLQNTSDLLELATASHYHRLIQLIFDWLIESNYHSKEDLLWQELVANQWLIHALDKLELVRYYGQLMWYNYTLPPSYQIRFMQAYYEQQLYLKRAQALSSYIHRYCNLYLPYNCTIINQFHLTQLQLYNKYTTRVEYHGGQVIWFSYQASYQHYLASLQFHLNSYLATRLKRVKLLAQVSQTTA…
EDV22184	TriadITZ_007944-RA		SMART, NCBI	TaNIT8	Placozoa	Trichoplax adhaerens	MAISGRDRFKHTVSKSYTFSEYSDLTKSRNVEDMSNSASNTTLSYYKFGKRTLCLNDDLTKTTGSRNQILKFFLLLLIPCVALAAIATNNLISDKVRNDDGIQIKNELSLSVRLGNLIYSLQIERSQTVLLVSSNFSDQIFEPLLQQRRQTIRAIKHIQLWLTDHVPVYYLRNGTALEDYLSHHHSQVANRLNTTVLHELEFYSDIIAEIFAWTIDKLQKIKKNQLWNHLVAFRMLINGIEQAGMERSLGSVYYANKKLNHEEIMLYYSNLQLGISNIESAGRYSQLVRNRYDSYIQGVNGSVYMQVQHFRGIISSNALHKPSMADANYWFKNITIHINHLYLIQKELANYIVTQSNYISHCANVAFLISLALLVSTVIVCPLVLFRTIKLTRKYQLYA…
EDV19210	TriadITZ_010844-RA		SMART, NCBI	TaNIT9	Placozoa	Trichoplax adhaerens	ERTHTNKKKKSKTYSQPRESNFAMQAENRCDRQERAVGASPSKYAEFFSVSPGESDSDNINYIPTTLGKNRCWLRDDPGHDSSRRIQMFKICILILIPCIGLAVSTIITLLADATEYRKTTELSNEIIASIKLGNLIHYLQIERGQTVLLVSSKYDKIVFVNVVKRRLETNNAIKEVDPWPINDSTSSYLSNSTSLRNYLDAHRDSVVDMANTTIDSELKFYSDVNREILNWISRRLRNARTEILWNNLVSYQLFLSGKEETGIERALGGVYFSQSQLSHLQILHYYSRLQRGQMSINSSRQYSTYLDNLYKVYVLNASVYDQLQMLRKDIIANTYHQPSVTYASYWFENITMYIDQLKTIQDLTAYYIQAASIRIGNAAYVNFVMSLILLIVVAIVCP…
EDV22186	TriadITZ_007946-RA		SMART, NCBI	TaNIT10	Placozoa	Trichoplax adhaerens	MVNSGDGRLRLNTQMRLKSHIASSLYKDFHGDEDDDNSSDSQETEGIRRLGNYIDRRSLRALQKRIQSIKMTVLILIPCIGLAAITVSSLVNNTFQQNQANQVKKEISSSIQLGDLIHRLQIERGQTVLYVSSNYDRNMFKSLIQERLETNRAIDKIQPWPTVELHSLNEKASYLANRSAIYEYLNYHRDKVVDIANTTAMNELIFYSNINSHLLGWISTGIRNVQTDSLWNVLVAYQMLLKGKEETGFERAVGSIYFLRTNLSYREALLYYAKLQLGNMSLTSAVQYSNYIALHFNETVSNASINQRLQSLRSIITENIPHKPSIEQANDWFAYMSAYINQLKIIQDRTALYIQSQSTKISEVAAQNFILSLILLMSVLFICPVLIFLTVKLTKSIQT…
EDV22185	TriadITZ_007945-RA		SMART, NCBI	TaNIT11	Placozoa	Trichoplax adhaerens	MDLETDQLPTRHFTLSNPANKYSDIFGNSEGEESLNDLSLAITKVNSRRQCMNDDPTKLFGRRIQSLKMVTLILIPCIALAAVTISALVKDISRYNQANQVKENAAIGIRLAKLIQTLQVERGKTVIFVSSKFNNFAFKSVIKKRIETDDAINDIKPWPSSNTSVGYLKNGTILLNYLTHHRDSIVDTANTTVFQELTFYSDIVANLLSVITDGLRYTKSETLWNHLVAYQMLLSGAEETGVERALGAVFFSQTHLTHIELLQYYSKLKLGQTHIISAKQYSDFVKGKYDEDPAIPGILAMLTILRRKVSANVNHSPSVMSANVWFENMTNYIYRLSILQEKTTQFILNESSKISQAATNNFIISLALLISVVIVCPLLLYLTTTLTSSIQLYASNLAD…
EDV19209	TriadITZ_010843-RA		SMART, NCBI	TaNIT12	Placozoa	Trichoplax adhaerens	MQVVEMLNYLYVQFDSRLENYQVYKVETIGDAYMVVSGLPKRLDENRHADEIANMALDLLELVGNLKIPHNPTYGLKLRAGIHSGACVAGVIGMKMPRYCLFGDTVNTASRMESNGEASRIHCSQASYDLLSKTRQYELTLRGEINIKGLGAMKTYWLLGRMITLNVFIYDFNAMPEFLQDNI
EDV22157	TriadITZ_008153-RA		SMART, NCBI	TaANPR1	Placozoa	Trichoplax adhaerens	MIEYTISPCLGWHALTNQLYDCWPLQSPNEYNMIPCNGLRMNWFGARIDSVRSAEEFNVSFRITASDGFYQYIVNRGFYPGNWTQAKNWCESVECPSAEVATEDNCCLHHVNLHSCPRTQLSSRNATICGPWIGPQGSIFTHTPSKVDNMSHQNWTLPLTLFTAGHTSLIAHIRIFKVQIALHTTLEVLPSTVCGDGVCNGTETCETCRSDCGLCMSIIAAIVVPCALLMVSGIAAISWIYYQKRKLFWDESWIINHEEIRPDTGVRNALGSLASMANPGSLQGQNVQVFTETGIYKSKVVAIKKILKNTFGITMDVRREVRQLRELEHNNLCKFVGASIDIPYVYILTEYCPKGSLYDVLQNDDVPLNWSFRISFAADIARGMAYLHSRKLFHGRLKS…
EDV22567	TriadITZ_007124-RA		SMART, NCBI	TaANPR2	Placozoa	Trichoplax adhaerens	MTILWPKRAIDSNNRQKKMNSLVAFTGIKIILIWIIVNFSVCRSDVPVYNIGYLGPYNYTPRAGLFGAIDIAGAVTLAVSEINNSSILLPNATLKFHYFDTKCNPKSSLDATVVLVQKHDVIAFIGPACSPGCQSAGLLASEWNLPMISYVSTSPAMSDHTTYNTFVRTNGPLSQQADAFFAIMQNFAWGQFSLICNRAENRFIWSTLCELITEKSRLQNNRHNIASNKDYDLTMATDDQMTSLLQELQTNSRIIVVIADTKYLRRLMLVAAKLDMTQGKYAFITFEANPGLSFQRTAWKNPNDPGNDDTAFLAYHNVFFISVKAKHSSNFPDFDDKVRQSMRLPPFNIDLRQKPVGLYASFLYDAVSLYAHGLNKTLSQGGNPKNGTLITKNMISTSF…
EDV22105	TriadITZ_008046-RA		SMART, NCBI	TaANPR3	Placozoa	Trichoplax adhaerens	MIMNILRPSCNMIFKLFVLLVLTTTLNKANRTEIRLGYLGPSDYVRTGLFNVGEIGGAVSVAVDDINNNPNLLPNHYLTFVYNDSRCNDKIGLQMIEWQKRVLGVNAFIGPACSVVCEVAGLLASNWKLPIISYVSTASAMSNHAKYDTFARTNAPLSLAVNALLKVMDRFGWRRLGILRDFGEGRVIFGLLQSTLVAKLDDPLNNYTLSQSLTVDLVNGKDSEIDSWLNQLRQKSRIIALLAGRLYVRRVMLRAQALGMTKGEYVFISFEINISYDNIFRNTTWLNGTGNTESNQQAIEAYRALLIFAVVVDFGDDYVQFTENVRKRMSDPPFNVPKNQTVPAGVYVSLLYDAVMLYAYGLDSALKQGNSVTDGQTITKYMLNATFQGKSGFMALNEN…
EDV21316	TriadITZ_008304-RA		SMART, NCBI	TaANPR4	Placozoa	Trichoplax adhaerens	MMKSILIQLALLISVLYLTKCNKSISGRNSIGKPELRMAALLTWNDNITLSKILGAVPVGVADIVKYQLLPQFKINMKYYNTYCLAKDGLVAIANIKATFNPHVFIGPDCSVVCQPGAILAGSWNIPMISYACSVDDLSRHVTYPTFARTVGTTYILATSFPFILQQYHWKTATIMASTQEIWQYQATNIKKLLENLNITIYEESFVPGYRGDRHRVQTKNILQSHRDKTTLFVLCAYGGDIREIMLNAKDLGLLNGDYAFIAVELNIDSHIGANTWMGADNRDNEALDAYNGMLNVHLRTPDSPRWKNFTADIRRRVAAPPYNKPLAADAKVDTYAGTLHDAIILYALALNDTLQEGGNITDGLTVTRKMFNRTFTGVTGEVVIDQNGDRDPDYVLQN…
EDV28199	TriadITZ_002243-RA		SMART, NCBI	TaANPR5	Placozoa	Trichoplax adhaerens	MFVDSNRSPITSIMKFFLLAISLMSFAIVENAGATTTDTNLTLGVLVPFNDLDPSIVRAAVNLALEDINANASLLPNYNLLAEISDTRCTVDSGLGAALKLQRNNVSAFIGPQCDSVCEVVGYMSREWNIPTISHACESIILSNKYFYPTFSRTVGPVSQASGLYGSTMYYYGWKRAAILSSSDRSWQLTANSIIQVFYRYGVRAVSNRGFEPISSYYYHRQTLYNIVADLRRQTRIIVICASPPDVREILIIAKQLRMLNGQYVFLTSKVRAEDRYTNSSSYASVSFSNTSQISSINEIDYYASTIYDAIYLYACAVTSALQANETNIRNGTMLQKYIGNRQFQGASGEVRINKHGDRQAIWTILNFRDNQFYPIVDYLPWLSNISLSFKIRDLTVIW…
EDV20503	TriadITZ_009842-RA		SMART, NCBI	TaACY1	Placozoa	Trichoplax adhaerens	MPIPIEQRDSIRSEESTDNTLQPISMQNLSSNNEREQDNINNLEGQESIPTPTRNCCGMPKLFDRATGNIFMPQFDSEILEKSYRHATFMQAKRHVQYALCYILLACAVWIAYFAIGQDTDWIGFLITASSCFAVSLGLLMMTCYINRPKHLKWISWILVVILCGCSIAANAAGGSDDAIRSMSPIARFTVTAEVLLIIYTALPITPLICLVIGVIFSIVQLVVNVLLPPGNYNASIIISWVFLHLCVHILGFHISIVTEVRAHSTFWRVCQSIIAKQRLENERKLKENMILSVMPKLFADKFIKTEDENSQILFKKSSAFRELHMMRMDNVSILYADIVGFTRMSSNKRADELVSLLNNLFSRFDALTQKHNCEKIAILGDCYYCVSGCPETVSSHAD…
EDV29767	TriadITZ_001202-RA		SMART, NCBI	TaACY2	Placozoa	Trichoplax adhaerens	MATITSKTKRSERYSTASVLNTSMSDRNDVGVLIWRYQCLQPRFISEGYEELYQSYCLQQKLYSARALIFVTMLSDCISAGLYVSRDKKFTTPNIALIIVWALRLLASFITAAFITIKRFHIKRIAPWAITLGFLIILDPYLYMLLSRFASPSEQVISVIYAIFVTYTMLPLDLLTAIIAGTIMTAAHLLIAGFKANNPVYVSQLGINFLAFLCSNLFGIYHKILFDITQRKMFIVTYDCIKTTVELDKERKKQERLLKSILPKDIADEIIKDKLSRLMTTINQKNGHLTQIPQQFHKIYVTRHENVSILFADIVGFTKLSSQCTAREIVQILNELFGKFDQLAKKNHCMRIRILGDCYYCVSGLFVNDDCLVNHAKCSVEMALAMIKAILELGEATNS…
EDV23584	TriadITZ_006914-RA		SMART, NCBI	TaACY3	Placozoa	Trichoplax adhaerens	MSTPIKPMHTDLSYNETELTTSNVQVDVKNSSSNNSSHVVGIARKSTDFDTATNQHNNHTLNTQLTKRNYRHRFIGCSIPNLLNLRFESKLLESIYQRYFSRQKMQSLEILMALTFLVNVGLFILYVVYAVNSTTERLKNIRANQLAITGSFALCNVITLILMKSKVLNNTILSFIPHLLWALIFGQLFANLYASNIPISPSDYIGFQIFFTFTLYTMLPLRLSWCIILNAATAISHILILALSSRINLTDMGSQLTANIVLIIGSNVIGLIIFSVSDQKQRLAFLDTRMSMEAKVKMEAQSKQQERLLTSVLPRYIAMEIQGNMNSSSKVGMTEKQFSHFYIQRYENISILFADIVGFTKLSSTFTAQQLVQTLNELFGSFDEKAEENHCLRIKILGD…
EDV27250	TriadITZ_003628-RA		SMART, NCBI	TaACY4	Placozoa	Trichoplax adhaerens	MLNSQSGRTSQQSRVSVSSLSTKAHNTSKVGPHANDSRPSSAGNTGENNNNSNNNHKHRDGRSGSYNNNGRGFTSHQSGSSEKVSIRTSSTSSTNRIDNSQQTIKVQGVDTNYNNILQNDRKSSKNNINNNDINDSRSDDCILLSKNSTDNGEKLLPRNWISRGDSVDDDGTLQGNGHSNNLRNYKNVHVQSVEVGLEPGNGKENEPKDKLIPKFQPQGNKSKVIPRVEAEEQTITSANMSTVDNVKSIFCKSRQFHSREFEELYQRYFFRLNQTSVTYLMVLLIVVCVVIVAFHFSSGEIISEDYYVAIVLGIICLFYVFLLGFIAHGFEWFQPKHLNWISWAIFATMCIIELMDTVVRKVGLPTDGVWVSLILIYFIYTMLPISMGYAALCSLAILS…
P25092	HsANPR3		SMART, NCBI	GCY2C, intestinal	Vertebrata	Homo sapiens	MKTLLLDLALWSLLFQPGWLSFSSQVSQNCHNGSYEISVLMMGNSAFAEPLKNLEDAVNEGLEIVRGRLQNAGLNVTVNATFMYSDGLIHNSGDCRSSTCEGLDLLRKISNAQRMGCVLIGPSCTYSTFQMYLDTELSYPMISAGSFGLSCDYKETLTRLMSPARKLMYFLVNFWKTNDLPFKTYSWSTSYVYKNGTETEDCFWYLNALEASVSYFSHELGFKVVLRQDKEFQDILMDHNRKSNVIIMCGGPEFLYKLKGDRAVAEDIVIILVDLFNDQYFEDNVTAPDYMKNVLVLTLSPGNSLLNSSFSRNLSPTKRDFALAYLNGILLFGHMLKIFLENGENITTPKFAHAFRNLTFEGYDGPVTLDDWGDVDSTMVLLYTSVDTKKYKVLLTYDT…
Q02846	ANPR4		SMART, NCBI	GCY2D, retinal	Vertebrata	Homo sapiens	MTACARRAGGLPDPGLCGPAWWAPSLPRLPRALPRLPLLLLLLLLQPPALSAVFTVGVLGPWACDPIFSRARPDLAARLAAARLNRDPGLAGGPRFEVALLPEPCRTPGSLGAVSSALARVSGLVGPVNPAACRPAELLAEEAGIALVPWGCPWTQAEGTTAPAVTPAADALYALLRAFGWARVALVTAPQDLWVEAGRSLSTALRARGLPVASVTSMEPLDLSGAREALRKVRDGPRVTAVIMVMHSVLLGGEEQRYLLEAAEELGLTDGSLVFLPFDTIHYALSPGPEALAALANSSQLRRAHDAVLTLTRHCPSEGSVLDSLRRAQERRELPSDLNLQQVSPLFGTIYDAVFLLARGVAEARAAAGGRWVSGAAVARHIRDAQVPGFCGDLGGDEE…
P51841	ANPR5		SMART, NCBI	GCY2F, retinal	Vertebrata	Homo sapiens	MFLGLGRFSRLVLWFAAFRKLLGHHGLASAKFLWCLCLLSVMSLPQQVWTLPYKIGVVGPWACDSLFSKALPEVAARLAIERINRDPSFDLSYSFEYVILNEDCQTSRALSSFISHHQMASGFIGPTNPGYCEAASLLGNSWDKGIFSWACVNYELDNKISYPTFSRTLPSPIRVLVTVMKYFQWAHAGVISSDEDIWVHTANRVASALRSHGLPVGVVLTTGQDSQSMRKALQRIHQADRIRIIIMCMHSALIGGETQMHLLECAHDLKMTDGTYVFVPYDALLYSLPYKHTPYRVLRNNPKLREAYDAVLTITVESQEKTFYQAFTEAAARGEIPEKLEFDQVSPLFGTIYNSIYFIAQAMNNAMKENGQAGAASLVQHSRNMQFHGFNQLMRTDSN…
P16066	HsANPR1		SMART, NCBI	ANPR1	Vertebrata	Homo sapiens	MPGPRRPAGSRLRLLLLLLLPPLLLLLRGSHAGNLTVAVVLPLANTSYPWSWARVGPAVELALAQVKARPDLLPGWTVRTVLGSSENALGVCSDTAAPLAAVDLKWEHNPAVFLGPGCVYAAAPVGRFTAHWRVPLLTAGAPALGFGVKDEYALTTRAGPSYAKLGDFVAALHRRLGWERQALMLYAYRPGDEEHCFFLVEGLFMRVRDRLNITVDHLEFAEDDLSHYTRLLRTMPRKGRVIYICSSPDAFRTLMLLALEAGLCGEDYVFFHLDIFGQSLQGGQGPAPRRPWERGDGQDVSARQAFQAAKIITYKDPDNPEYLEFLKQLKHLAYEQFNFTMEDGLVNTIPASFHDGLLLYIQAVTETLAHGGTVTDGENITQRMWNRSFQGVTGYLKID…
P20594	HsANPR2		SMART, NCBI	ANPR2	Vertebrata	Homo sapiens	MALPSLLLLVAALAGGVRPPGARNLTLAVVLPEHNLSYAWAWPRVGPAVALAVEALGRALPVDLRFVSSELEGACSEYLAPLSAVDLKLYHDPDLLLGPGCVYPAASVARFASHWRLPLLTAGAVASGFSAKNDHYRTLVRTGPSAPKLGEFVVTLHGHFNWTARAALLYLDARTDDRPHYFTIEGVFEALQGSNLSVQHQVYAREPGGPEQATHFIRANGRIVYICGPLEMLHEILLQAQRENLTNGDYVFFYLDVFGESLRAGPTRATGRPWQDNRTREQAQALREAFQTVLVITYREPPNPEYQEFQNRLLIRAREDFGVELGPSLMNLIAGCFYDGILLYAEVLNETIQEGGTREDGLRIVEKMQGRRYHGVTGLVVMDKNNDRETDFVLWAMGD…
Q02153	HsSGCY1		SMART, NCBI	GCY1B	Vertebrata	Homo sapiens	MYGFVNHALELLVIRNYGPEVWEDIKKEAQLDEEGQFLVRIIYDDSKTYDLVAAASKVLNLNAGEILQMFGKMFFVFCQESGYDTILRVLGSNVREFLQNLDALHDHLATIYPGMRAPSFRCTDAEKGKGLILHYYSEREGLQDIVIGIIKTVAQQIHGTEIDMKVIQQRNEECDHTQFLIEEKESKEEDFYEDLDRFEENGTQESRISPYTFCKAFPFHIIFDRDLVVTQCGNAIYRVLPQLQPGNCSLLSVFSLVRPHIDISFHGILSHINTVFVLRSKEGLLDVEKLECEDELTGTEISCLRLKGQMIYLPEADSILFLCSPSVMNLDDLTRRGLYLSDIPLHDATRDLVLLGEQFREEYKLTQELEILTDRLQLTLRALEDEKKKTDTLLYSVLP…
P33402	HsSGCY2		SMART, NCBI	GCY2A	Vertebrata	Homo sapiens	MSRRKISSESFSSLGSDYLETSPEEEGECPLSRLCWNGSRSPPGPLEPSPAAAAAAAAPAPTPAASAAAAAATAGARRVQRRRRVNLDSLGESISRLTAPSPQTIQQTLKRTLQYYEHQVIGYRDAEKNFHNISNRCSYADHSNKEEIEDVSGILQCTANILGLKFEEIQKRFGEEFFNICFHENERVLRAVGGTLQDFFNGFDALLEHIRTSFGKQATLESPSFLCKELPEGTLMLHYFHPHHIVGFAMLGMIKAAGKKIYRLDVEVEQVANEKLCSDVSNPGNCSCLTFLIKECENTNIMKNLPQGTSQVPADLRISINTFCRAFPFHLMFDPSMSVLQLGEGLRKQLRCDTHKVLKFEDCFEIVSPKVNATFERVLLRLSTPFVIRTKPEASGSEN…
Q02108	HsSGCY3		SMART, NCBI	GCY3A	Vertebrata	Homo sapiens	MFCTKLKDLKITGECPFSLLAPGQVPNESSEEAAGSSESCKATVPICQDIPEKNIQESLPQRKTSRSRVYLHTLAESICKLIFPEFERLNVALQRTLAKHKIKESRKSLEREDFEKTIAEQAVAAGVPVEVIKESLGEEVFKICYEEDENILGVVGGTLKDFLNSFSTLLKQSSHCQEAGKRGRLEDASILCLDKEDDFLHVYYFFPKRTTSLILPGIIKAAAHVLYETEVEVSLMPPCFHNDCSEFVNQPYLLYSVHMKSTKPSLSPSKPQSSLVIPTSLFCKTFPFHFMFDKDMTILQFGNGIRRLMNRRDFQGKPNFEEYFEILTPKINQTFSGIMTMLNMQFVVRVRRWDNSVKKSSRVMDLKGQMIYIVESSAILFLGSPCVDRLEDFTGRGLY…
AAF57725	DmNIT		SMART, NCBI	NIT domain GCY	Arthropoda	Drosophila melanogaster	MLNGKAHKSGENPDPSPCPAGGSRMPTPSVKIDISTCQSNRPMESRTAPDDVNPSGEGGLLLVPTHHNLQLDKISVRSISSEDISNGGSGRCCNAAARNPAIKTGRRLQLMQMIILPFIPILALIVQTSVTLQEILEYRSAVADIETQVTIATDLGKVVTRLQLERSEVAFYIFTNGSKQRANLTLRFANTDHALNNMTTWSEISVPTAPDEDEDDREMMLNRYEFQSRLNEFRDRVRLEPEESSITEVMNWYTSINRGLLHHLSEQIKETDNSGVWRYLVGFKNLLKSIECQNIATSFGIRYYGRGSLTAENFVSYVRYEFMAREMINSTLNYAPMLKNMYTNITSTKKFHRAKQMGTTLLKNNPNVSNERSAIEYYELMNNYTDDLRILQKALRRLI…
NP_001356914.1	DmANPR1		SMART, NCBI	uncharacterized GCY	Arthropoda	Drosophila melanogaster	MKLTTCQIAKVFPLLTAFFFLNSPSAASLSFGLSPTFASASASSSLSSSSSSSSHFHSEKPLHSDVLVLRAAKPSRAIATSADAATRSVPASAAETTLGSKSIWPTAIQTKSPRNAREAGRHKRQMQKPAIQQQPLQQQQQRINPPQQKRQQQQQQQQQVQHQAQRVGVLIPPSLHVDLTHVQQGFQNFLDFFQLHLFNVTVDFLRDVDLSGFIKLLELPKYTSVIKTLNAGIMVASHVDVDQNSTIYIGTPSQPRQQHRLHSKQEQEPHRHHHEDSKAKQFPAGEEESHSSGETEENHWNDARIFSGHCHQLAEQLALDFNKTVVLWPCPRMKISSNFLPSFEAISLAVQSISTKLNWSQVDIYIGDDNWGLGLAIAANLHVPYRIEIGRTIRDLHSQ…
NP_788027.1	DmANPR4		SMART, NCBI	GCY32E	Arthropoda	Drosophila melanogaster	MPGPCASAAAFSCILVLLLLGCQRSNPLAAGATVSSMRRLTDTINIGFLAEYSQMRVTLGGLPLAIEDVNKNPNLLPGKKLAFKPVDIGHKMSAYRVKPLRAMTQMREAGVTAFIGPDESCTTEALLASAWNTPMLSFKCSDPIVSNKSTFHTFARTLAPASKVSKSVISLLNAFHWNKFSIVVSSKPIWGSDVARAIQELAEARNFTISHFKYISDYIPTTKTLSQIDKIIEETYATTRIYVFIGEHIAMVDFVRGLQNRRLLESGDYIVVSVDDEIYDSNRRVNIMERNYLDPYIRKEKSKSLDKISFRSVIKISMTYPQNPHIRVPIYGLHLYDSVMIYVRAITEVLRLGGDIYDGNLVMSHIFNRSYHSIQGFDVYIDSNGDAEGNYTVITLQND…
NP_726013.2	DmANPR2		SMART, NCBI	uncharacterized GCY	Arthropoda	Drosophila melanogaster	MHLLGISIHFFFLMYVNCFSAHPNPRRNDITWDDLNKDISLDSTTSLAGLNASDAGLEQRMYERSRESKSTQLSRYTEVGEMGSTMRVYNVGVLMASHLDSPFDLERCGPAVDLALDEINKVFLKPHNITLLKKKGSYPSCSGARAPGLAADMYFQDDVIAFIGPACAFALEPVARLAAYWNKPIITGMGDQPPSSEGELTVTSGILGRIHKWKNENTGMFKDKSKYPTLTRMSYCQCRLILVFASVIRQFNWNHVALLVDRSELFSWTVGKNLEYGLRQEGLLSFVKELNGNEEEVYENYLKDASMYARVVILSVRGVLVRKFMLAAHSLGMTNGEWVFLDVEIFQSEYWGDKGWEMKDEHDAKARKAYEALLRVSLLQPTSPKFQDFADNVRENALY…
NP_729905.2	DmANPR3		SMART, NCBI	uncharacterized GCY	Arthropoda	Drosophila melanogaster	MFAHPCPAPAGNYHSGLLHPLLLLLFLLAFSNFRPTHGEVFTLGYLTASQRRPGNLDYNRPGLTISGAISLAVEEVNAGRLRDRGHSLQFVVAETYGEEVVSIRQTAALWTQQVAAYIGPQETCVHEGRMAAAFNLPMISYYCTHRDPSNKADFPTFARTRPPDTQISKSVVALLLAFNWTQVSFLYLDDASGQYQPVAETILSTLTDAGVSIRDIRTWNTIYHHGFMDNPFEALVEQTYANTRIYLILGHYYEHVGLMVSLQRRGILSKGDYFVVGIDIEQYDPAKPEKYLRGLLLEDVEPLAVQAFQSYLGIVPTASVSFATFANEVNKYMERPPFNFPNPLGPFGGVKQISAEAAYLYDAVHLYAKALMEVLDSGGRPRNGSAIVAAIKGSRYRSA…
NP_001007096.1	DmANPR5		SMART, NCBI	GCY76C	Arthropoda	Drosophila melanogaster	MTRWPFNLLLLLSVAVRDCSNHRTVLTVGYLTALTGDLKTRQGLAISGALTMALDEVNKDPNLLPNVYLDLRWNDTKGDTVLATKAITEMICDGIATIFGPEGPCYVEAIVSQSRNIPMISYKCAEYRASAIPTFARTEPPDTQVVKSLLALLRYYAWNKFSILYEDVWSPVADLLKDQATKRNMTINHKQSFIDNRVKCCEQMLDCCRSGYWYQLVQNTMNRTRIYVFLGAANSLVDFMSSMETAGLFARGEYMVIFVDMMVYSEREAEKYLRRVDQITFMSNCHSTENFNQMARSLLVVASTPPTKDYIQFTKQVQKYSSKPPFNLEIPRLFVESNFSKFISIYAAYLYDSVKLYAWAVDKMLREETRVLTDDVIFEVASNGTRVIDTIIKNRTYMS…
NP_001036718.1	DmSGCY1		SMART, NCBI	GCY 89Da	Arthropoda	Drosophila melanogaster	MYGMLYESVQHYVQEEYGVDIWRKVCHIIDCKHNSFKTHQIYPDKLMPDIAEALSACTGESFDFCMNFFGRCFVRFFSNFGYDKMIRSTGRYFCDFLQSIDNIHLIMRFTYPKMKSPSMQLTNMDDNGAVILYRSSRTGMSKYLIGQMTEVAREFYGLEIKAYVIESQNDISGGTAGPIKLTDGPLTVIVKYRLDFDNREYMAKRVNTEAHPSQLKMPTVKLDVFLDLFPFTFVLNHDMKITHAGEKIVETWIMHNPGANPKSFIGTHVMDLFQCRRPKDTTIDWDTLIQMRAVLFEFELIRTGHNRAAYDAVLNMDFENYDEMDLNEAQTMALAKAQEFSESHPVDDDESAREDEIDPATGERRSSQGLRSILLKGQMFYIKDVDSLIFLCSPLIENL…
NP_524603.2	DmSGCY2		SMART, NCBI	GCY100B	Arthropoda	Drosophila melanogaster	MYGFVNYALELLVLKHFGEEIWEKIKKKAMVSMEGQFLVRQIYDDEITYNLIGAAVEILNIPADDILELFGKTFFEFCQDSGYDKILQVLGATPRDFLQNLDALHDHLGTLYPGMRAPSFRCTEKDGELLLHYYSERPGLEHIVIGIVKAVASKLHGVEVEIDIVKRKGEPIDEAEKERAIARENQQLLEDAVATTTTGSATVVLAPSSDAERNNNHNGSNGSNNNGMANNGNTVNVNNNNDGQQIASETDPSIALSTCPIAQDSFDCDGDKEQKCLRLLKNKSDDIERYDHVQFLIREINVAAKSQVDAKKDEVPDDMEFLCEAPLISPATFCKVFPFHLMFDRQMKIVQAGKAVSRVIPRVAEENCSLIEVVEAIRPHLQLNFENILSHINTIYVLQ…
NP_477088.2	DmSGCY3		SMART, NCBI	GCY99B	Arthropoda	Drosophila melanogaster	MACPFFRRADSLTRQPSVIAEPGGHWALEDEELSDDALTLTHLQMAIQLLTAPSNEDLNTAVTSLVAKYRQNWPNIHKLKLDPQTFKSCANYDYLADIQELLLKMDEASASEILVLLGEELITCCCTGIIERAFRCLGTDLQEFLGSLDGVYDVLKLQEEDVTDTGFVCAGEGELIFTSERPVIAWLLLGSLKALTRMLYKVDVNIKIEPVEGDARRYRYLFSLVKDNSQTMLMGRPTSVSKTIPETVQRSNSSNASDLQMNSSSFCKMFPWHFIMNEQLELVQLGRGFSKLYKPYMADFGCQATTYFDFKRPKGLTMKFRDIVRRTYTPFLIGLNNPPGAVDFPAIGLEIKGQMVHCPESNSLLFIGSPFLDGLDGLTCNGLFISDIPLHDATREVIL…
XP_001639149.3	NvGCY1	NvGCY4	SMART, NCBI	GCY4	Cnidaria	Nematostella vectensis	MYGFIHCALADLVIGKFGEEAWKDIIKKAGVELDGGSYLIHKIYDDEETLRLVGAACEATGLELDTVLEVFGAHFFAYCEKSGYDRILKVLGRNLRDFLCNLDALHDHLATIYPGMEAPSFRCTETDNGTLLLHYYSKRPGLSYIVIGLVKAIAKQLLETEVNVTIHQDIDEENDHVTFAIREAENKHSSGSKLGLQTFASSHETEKEANKRSKDASVKSETHKKREMNLLSFCKAFPFHVMFDRKLNIKQAGLSLTRIMTKQKLNDTLKFTDLFKISRPRMEFSFQAVISHINTVFVVTTKAGAVQLPDNIESTDASLRLKGQMLYVPDSDCLLFLCSPRVKNMDSLREKGLYFSDIPVHDATRDLLFLSHARRAERELVEKLEETSNNLKKVESKLI…
XP_048589655.1	NvGCY2	NvGCY5	SMART, NCBI	GCY5	Cnidaria	Nematostella vectensis	MYGFVNHALELLVVRNFGVAKWEEIKRAAELEIEGHFLQRIIYDDVMTYSLVGAATRVLDIETSAILEKFGEMFFDFCQESGYDRILQVLGGTLRDFIGNLDALHDHLGSIYPGMRAPSFRVSDRESDGALILHYYSERDGLEPIVVGIVKTVARKLLNTEVSVEVVKGKEYDGDDVQFVIKEISDRGRDCDSQVKNYDPIKDSFQLSNEPKISPATFCKAFPFHLMFNRDLKVTQAGESVSRVVPSLTPGDADMSEIFELIRPQLRFTYEAIIAHINTVFVLRTREGKLSKPANNMCNKNGCCKLCGDSLPLRLKGQMVYIPESDNMIFLCSPSVGNLEDLADVGLYLSDIPLHDATKDLILLSEQFKAEYVLTQQLEILTDKLRQTHNALAEKKQLT…
XP_048581318.1	NvGCY3	NvGCY8	SMART, NCBI	GCY8	Cnidaria	Nematostella vectensis	MYGMLLESIQHYIKELHGEGVWDQIRFLAGVEHHVFVTHQRYSDAIFQKLAEGSAKVLGKEMGWGKDDFMQFFGKCFVKFFSNYGYDKVIKVFGRHLRDFLNGIDTIHEQMRFGYPKMESPTFHCTEETSTGLTLHYRSKRKGFKHYVIGQMHEVVKQFYDMSIQIDILAITETTNQCHVAYRLTFDNHASKPLAPDLLSLPVIHEAPNLKSMPLENFFNIFPFSFVISANMRISMAGHSLLSILGKELLGAKVTDAFTLRRPKTEFTWENLQVWRAAFELVSNLPSIVETGAVRNIEKLQASYHQARTDFKRKKRLDSNFNGVQNKENNFGYENRIPGRAKELSWIKVDHRSSGFGAHGLPIADAKESRTTKRQETAKNPPEEVRQAKKSEKVGILSR…
XP_048585100.1	NvGCY4	NvGCY9	SMART, NCBI	GCY9	Cnidaria	Nematostella vectensis	MVYGLLLENVSSLLTSRYGEDTWHKIRENAGVQQHTFAIHNIYSDSIFQRLVSSAEEITGEDRNSLLESTGALFVSFIGQFGYDKILRILGRHIRDFLNGLDNLHEFMRFTYPKLKAPSFHCSEETERGMKLHYRSSRKGFLYYVVGQIREVGKMFYDQQIEVEVLEQHESKEGFVAVMQLYFDNRAFISARKRPKRHSVISLGGETDSLSIHIDVFYEVFPFHVVYDKSMTITSVGSSLEAVLPNLVGCKITDEFSLIRPFLDFSWESVFVHTNVVFELQSRSKALSMRKNGKVQNGLLMGCPIMDALGEGVNGNHDNNHNVTEFDSRIHLKGQMMYIDEWKAMAYLATPIIQNLDVMCRIGLFINDLSMHDSSRDLVLAGTQQSAELKLALDQEVQK…
XP_032237328.1	NvGCY5	NvGCY10	SMART, NCBI	GCY10	Cnidaria	Nematostella vectensis	MYGLLLESIRHFIVGKYGEELWSEIVNIAGTSSHEFVTHRLYDENWIFKIANAATTVLGDLDEHITVDDCMRLFGVCFVKFFSFYGYDPIIRVSGRHFRDFLIGIDSLHEHMRFGYPKMKSPTFYCDEETSTGINLHYESRRKGFMFYVVGQVEEIARKFYGISNINVKILKNESSQSSREQCHIVYRLEFNNEGYKPPPPDFLTVGTKKAVSTEVFFSIFPFSLVISPDMTLSMFGNGLQSLLGKLVLGRDIREVFILRRPKTDFTWHTLLTRKVVFELLSKVPLIRRPQPKHQGSTMSLFKTDTSSSKAGNQTPKPGKVGDSTFSLLNGNTPPPALHLRGQMKFMHDWDKFLFICSPLIANLDTMLQSGLYMNDLSMHDTSQEMALSGIKPLPQLEY…
XP_048584264.1	NvANPR1		SMART, NCBI	ANPR1	Cnidaria	Nematostella vectensis	MNSFNWKRAAIIANYASSGELIWEPMASSVRKEFLKYGYTVAYYKAHLSSPQQDKKDELLDLLREAKKKARIIFIFANLIRTKDFMTAARSLGMLNGSFAFIAIDFYITPDSQDHTRAFDGIITLTVNKSSRAEIDRYANDLNQSYPYLANQGRLDTSAKTAPYLYDAVLLYAHALNRTLQAGGVINDGIGLVKRMMTSSPMFEGKTGPVTIDPKGNRVPVFVFENIQNGTNVRLLTMPSNYHNMSAVTPLRAVWPGGGMEQPDDDPPCVFKSCYTRPNYVIPTTTALGVLSLLSIIGGIFFFRKRRYENDLLSRSWIINYDDIQPVNMDTRFASKESSKGKVIKDFSYDNQSRCSRITDMLQYQRSSVRDVGRYKGELVALKMLRKDSLTLTRDMLIE…
XP_048584263.1	NvANPR2		SMART, NCBI	ANPR2	Cnidaria	Nematostella vectensis	MSPLLLYTAVLLTVVASSRQIHLSVLLPLSDGAWEVGPVIVPTIDHALSHIRSLQLLSSYNITYYVNDSKCDSATASGITADLWASQPRPDVFIGPGCSSACLSAGLLAGYWGVPMISYSCSSSDLTNRKLYSTFVRTQPFSRSYEASTPGLLRFLMNSFNWKRAAIIANYASSGELIWEPMASSVRKEFLKYGYTVAYYKAHLSSPQQDKKDELLDLLREAKKKARIIFIFANLIRTKDFMTAARSLGMLNGSFAFIAIDFYITPDSQDHTRAFDGIITLTVNKSSRAEIDRYANDLNQSYPYLANQGRLDTSAKTAPYLYDAVLLYAHALNRTLQAGGVINDGIGLVKRMMTSSPMFEGKTGPVTIDPKGNRVPVFVFENIQNGTNVRLLTMPSNYH…
XP_048584262.1	NvANPR3		SMART, NCBI	ANPR3	Cnidaria	Nematostella vectensis	MSPLLLYTAVLLTVVASSRQIHLSVLLPLSDGAWEVGPVIVPTIDHALSHIRSLQLLSSYNITYYVNDSKCDSATASGITADLWASQPRPDVFIGPGCSSACLSAGLLAGYWGVPMISYSCSSSDLTNRKLYSTFVRTQPFSRSYEASTPGLLRFLMNSFNWKRAAIIANYASSGELIWEPMASSVRKEFLKYGYTVAYYKAHLSSPQQDKKDELLDLLREAKKKARIIFIFANLIRTKDFMTAARSLGMLNGSFAFIAIDFYITPDSQDHTRAFDGIITLTVNKSSRAEIDRYANDLNQSYPYLANQGRLDTSAKTAPYLYDAVLLYAHALNRTLQAGGVINDGIGLVKRMMTSSPMFEGKTGPVTIDPKGNRVPVFVFENIQNGTNVRLLTMPSNYH…
XP_048583584.1	NvANPR4		SMART, NCBI	ANPR4	Cnidaria	Nematostella vectensis	MGPLYRSLALVLCVCVLSCSGVLELNLGVLLPIGNTKNSGIGDGLVYALNMSIEEVKKRNMLSVNYTINYTIADTACKEVTSLQEVYRMADKDAFIGPACSSECISAGLLAAALEKPMVSFACSSLGLSDRNLYYTFSRTQPFTQTYSEIFPEILGRFLKIHDWTSDISIISTEDVIWSPLAIGVKNYLLSQNISVPYLGLYSTPATGQQFRSVVQPIKRLSRVVIILAFSEEASKILWMANELGMRNGEYAFITLDFDTIEDRWEHDVWPNVSKNDHFATFDGIIDISVGKPRGDDYTEFVTRFRDVLISNNNKVTETTLTFGAYLVNAMLLYTYAVNKTLAEGGDYRNGTYLTSVISTGGKLFDGITGPVGITKNGNPVPYFVFSNRQNGTNVPTVV…
XP_048580893.1	NvANPR5		SMART, NCBI	ANPR5	Cnidaria	Nematostella vectensis	MACAVVNKLTVITIALLFFSPTYNFTVRDIKIGVVASESYESPVNIAICEIKSLGLLPQHDVTYDLKSGGCDMGGTLRAMVDLYDASPRVDAFIGPGCSVGCIPGGLIAAHWNIPMVSHGCSEEGLSNKISYSTFARIVDPFEANSGKFFVRLFKYFGWRRVGIFASTEKVWSQAAGSIKKELENRENGLLVTYFQTFTPIVTTRGDIKRMLEAAREKAFVFIFVAYGSSIRKIMLNVHDLGMLSSKYAFFSFEVLPESCKGDDGRDAEACAAFEGLMDIGVYIPEDTPRYQSFENAVRNRMPEFAGLGYKMPASAKVDVYAGFLHDAVLLYALALNSTLAAGGNITDGRTVARHMMNRSFVGVTGEVFIDENGDRTVAFQLRNHQNRSLVKIANYFRV…
XP_048580892.1	NvANPR6		SMART, NCBI	ANPR6	Cnidaria	Nematostella vectensis	MPVAQILLVSVLLQGSFCLEKAIKLGVLIGWNGTWPIGPRIGSAVNIAIDTIGSRDLLPGYNWTYEWKDSECKMGATLTAMSDFWVSSPRVHAFIGAGCSVGCVPGGLLAAHWNMPMVSYACSDNSLLNRARYPTFARTISSYSYSTYLIKALLGHFSWDRIAMVISTESIWTQIAGFIKDALDSNPDKQRFQVSYFQTFTPNVTRDGQIRTILTSASKKAHVFIFVAYGSSIRKIMLNVHDLGMLSSKYAFFSFEVLPESCKGDDGRDAEACAAFEGLMDIGVYIPEDTPRYQSFENAVRNRMPEFAGLGYKMPASAKVDVYAGFLHDAVLLYALALNSTLAAGGNITDGRTVARHMMNRSFVGVTGEVFIDENGDRTVAFQLRNHQNRSLVKIANYF…
XP_048580890.1	NvANPR7		SMART, NCBI	ANPR7	Cnidaria	Nematostella vectensis	MRVMSLSNLLLTLSIIASFSDGHVVSDVRLAVLIPWTGNWPAGPRLASAVIVAIDAVEELGILPDHNITYVYRDSMCQTGPALNAMSDLRLEQPSVDAFIGPACSVGCTAGGHLSAHWNLPMISYGCLTADLTNKDLYPTTTRTVGPLVQSGKFILRVTSYFKWKRIAIITSTEQIWSQISSFVKQEFDSSEDSEVSYFQTFSPGLTTNHHFKAILQSALAEAHVFIFVAYGSSIRKIMLNVHDLGMLSSKYAFFSFEVLPESCKGDDGRDAEACAAFEGLMDIGVYIPEDTPRYQSFENAVRNRMPEFAGLGYKMPASAKVDVYAGFLHDAVLLYALALNSTLAAGGNITDGRTVARHMMNRSFVGVTGEVFIDENGDRTVAFQLRNHQNRSLVKIAN…
XP_048580889.1	NvANPR8		SMART, NCBI	ANPR8	Cnidaria	Nematostella vectensis	MGHHKHNKRCNLQAFSAAMGLAGAYELTVMSIIALSVFPSLAFVARDIKMGVLIPSRILNRTGSAVNIAIDEAITRGLLRQHNITYAWKNSACDMGATLRAMTDLYSITPRVDVFIGPSCSVGCTPGGFLAAHWDLPMVSYACTEQSLSDKDEYPTFIRTMGLFEAYSSKLLLLIFKHFGWKRLAIITSTETVWSQAAGVIKEDFESYRDQGFQVSYFQTFTPSSISNKQLKNILKSAAKESFVFIFVAYGSSIRKIMLNVHDLGMLSSKYAFFSFEVLPESCKGDDGRDAEACAAFEGLMDIGVYIPEDTPRYQSFENAVRNRMPEFAGLGYKMPASAKVDVYAGFLHDAVLLYALALNSTLAAGGNITDGRTVARHMMNRSFVGVTGEVFIDENGDR…
XP_048580834.1	NvANPR9		SMART, NCBI	ANPR9	Cnidaria	Nematostella vectensis	MKVCFFQVQLIRALCVVVTFLPLVTGKEIKVGILLPMTGRWPIGTRIAAAAPLSIQDINNDITLLPAFNLTYSIHDSACVAEKGLRGMVAFEGLDFIIGPGCSLTAQPVATLAKIWNKPIITYAASSAAFIDKTVFSTFATVTAYGRRNQQYTPAFVARLMSAFNWTVCGILTSTEVEWKAMAQKIRALISPLVNVTVYEEHDPQTTRFDEILRRGRENARVFLLLCYVNQVTDIMRAAKNLGMTNGDHAFVTIDLNTDVFYSNGRWTGNDGPGSQFSQDLNGIVDLSVDRPLLSEDFKARYRAMGSALVPEVRQYLNAKPSWYAAFLYDAIWLAALALNDTIADGYDVTNTSATVQRMFNRQFQGESGKVRMINGTRVPLFAVGNIVNGSYKLIMNDS…
XP_048576330.1	NvANPR10		SMART, NCBI	ANPR10	Cnidaria	Nematostella vectensis	MKICIILAVLSACTLAQDHEDSIGTDVKLGLLIPFRHVRELGNSFHAGENYASAMSIAVDAVNKRKDLLPGRNISFIWNDTNCDELNTIRALVYQLNAGVTAFIGPGCTCNTAARSAAAFNKSMISYMCSSPEVSNKKLYPTFARTFAVDTVLAPTVLSLLRYFSWKRVAIIYENVTKWIEMKETLIKKLKEEGITVALDLMMSPSAIYTPQNHSAYYKNLVKRIKEEARIVIFVTEFFLAREGMLHAYDEGMHTGQYVFIMFVLDQSLISVYTKSPFKWLFSSYKSTLKRYHHLQKAFEAVFILAVKSPKSDNYTAFKNELKARSPDHPFYSTVYQGYLWHKNNNFPANKTEPPIYGAYLYDAVYQFAYGLNKTLAMGIEPTGQAIIDQLRGLQYDSV…
XP_048576329.1	NvANPR11		SMART, NCBI	ANPR11	Cnidaria	Nematostella vectensis	MKICIILAVLSACTLAQDHEDSIGTDVKLGLLIPFRHVRELGNSFHAGENYASAMSIAVDAVNKRKDLLPGRNISFIWNDTNCDELNTIRALVYQLNAGVTAFIGPGCTCNTAARSAAAFNKSMISYMCSSPEVSNKKLYPTFARTFAVDTVLAPTVLSLLRYFSWKRVAIIYENVTKWIEMKETLIKKLKEEGITVALDLMMSPSAIYTPQNHSAYYKNLVKRIKEEARIVIFVTEFFLAREGMLHAYDEGMHTGQYVFIMFVLDQSLISVYTKSPFKWLFSSYKSTLKRYHHLQKAFEAVFILAVKSPKSDNYTAFKNELKARSPDHPFYSTVYQGYLWHKNNNFPANKTEPPIYGAYLYDAVYQFAYGLNKTLAMGIEPTGQAIIDQLRGLQYDSV…
XP_048576328.1	NvANPR12		SMART, NCBI	ANPR12	Cnidaria	Nematostella vectensis	MKICIILAVLSACTLAQDHEDSIGTDVKLGLLIPFRHVRELGNSFHAGENYASAMSIAVDAVNKRKDLLPGRNISFIWNDTNCDELNTIRALVYQLNAGVTAFIGPGCTCNTAARSAAAFNKSMISYMCSSPEVSNKKLYPTFARTFAVDTVLAPTVLSLLRYFSWKRVAIIYENVTKWIEMKETLIKKLKEEGITVALDLMMSPSAIYTPQNHSAYYKNLVKRIKEEARIVIFVTEFFLAREGMLHAYDEGMHTGQYVFIMFVLDQSLISVYTKSPFKWLFSSYKSTLKRYHHLQKAFEAVFILAVKSPKSDNYTAFKNELKARSPDHPFYSTVYQGYLWHKNNNFPANKTEPPIYGAYLYDAVYQFAYGLNKTLAMGIEPTGQAIIDQLRGLQYDSV…
XP_048576042.1	NvANPR13		SMART, NCBI	ANPR13	Cnidaria	Nematostella vectensis	MRVREKSRWLSSCRSLPWLTILILTLQCSLSHGKEFKLGLLIPFKRVAALFGDDFNKGEHFAGAITVAVDEINTDPSLLPGHNISFTWKDTECEELITLREQYSLLNSQVSAFIGPGCSCNTAARNAAAFNKPMISYMCSNAELSKKDRYPTFARTFAVDSKVTPSVIALLKQFKWEIVAIIYEEWKKWVQLKNYMKAELEANGVEVTYEKSIKQFVYYNSNEHDAEFRTIMREIKEKSRIVIFISSWAIAREGIYVATQENMVSGDYIFIMFELNQQTVKKKMNLPFLWFESELPEMNRTKETTAAVKKGFRAVLMLAVKSASGKDYKYFLQKLKKKTSEPPFNSSFYLTDSVGVTPPVYGAYLYDAVKLYANALNKTLALNQTPDGSTIFSKINDTS…
XP_048576041.1	NvANPR14		SMART, NCBI	ANPR14	Cnidaria	Nematostella vectensis	MRVREKSRWLSSCRSLPWLTILILTLQCSLSHGKEFKLGLLIPFKRVAALFGDDFNKGEHFAGAITVAVDEINTDPSLLPGHNISFTWKDTECEELITLREQYSLLNSQVSAFIGPGCSCNTAARNAAAFNKPMISYMCSNAELSKKDRYPTFARTFAVDSKVTPSVIALLKQFKWEIVAIIYEEWKKWVQLKNYMKAELEANGVEVTYEKSIKQFVYYNSNEHDAEFRTIMREIKEKSRIVIFISSWAIAREGIYVATQENMVSGDYIFIMFELNQQTVKKKMNLPFLWFESELPEMNRTKETTAAVKKGFRAVLMLAVKSASGKDYKYFLQKLKKKTSEPPFNSSFYLTDSVGVTPPVYGAYLYDAVKLYANALNKTLALNQTPDGSTIFSKINDTS…
XP_048576043.1	NvANPR15		SMART, NCBI	ANPR15	Cnidaria	Nematostella vectensis	MRVREKSRWLSSCRSLPWLTILILTLQCSLSHGKEFKLGLLIPFKRVAALFGDDFNKGEHFAGAITVAVDEINTDPSLLPGHNISFTWKDTECEELITLREQYSLLNSQVSAFIGPGCSCNTAARNAAAFNKPMISYMCSNAELSKKDRYPTFARTFAVDSKVTPSVIALLKQFKWEIVAIIYEEWKKWVQLKNYMKAELEANGVEVTYEKSIKQFVYYNSNEHDAEFRTIMREIKEKSRIVIFISSWAIAREGIYVATQENMVSGDYIFIMFELNQQTVKKKMNLPFLWFESELPEMNRTKETTAAVKKGFRAVLMLAVKSASGKDYKYFLQKLKKKTSEPPFNSSFYLTDSVGVTPPVYGAYLYDAVKLYANALNKTLALNQTPDGSTIFSKINDTS…
XP_048576044.1	NvANPR16		SMART, NCBI	ANPR16	Cnidaria	Nematostella vectensis	MMFASHPLFNSSFYITDSVGVTPPVYGAYLYDAVKLYANALNKTLALNQTPDGSTIFSKINDTSFYSIQGYDIHIDRNGDAEYNLTLLNFRWAPRPGRPDTAVMEETADFHIVVNNDTNESSPDLVFRSNMSILWPSGLDVPPKDRPECGFEGCPQEIGKDKKTMIIGIVSGCLALLVLLFIANFIRHYKAERELQSRLWKIDYNEICFEHRRGSNTSLASTVMHTKDPGDEDAAIPLLEDDTREGKTTTVANYKGSMVTVARIPTRSIDLTRKVLLELKQMRDIRHDNLNQFIGACADSPTVCIVMQYCSRGSLQDILENDDVKLDHMFIASLVSDIVKGMAYLHSSDIRSHGNLKSSNCLVDSRWVLKITDYGLPTFRIKARKTVENYSYYRDQLWV…
XP_048576045.1	NvANPR17		SMART, NCBI	ANPR17	Cnidaria	Nematostella vectensis	MFASHPLFNSSFYLTDSVGVTPPVYGAYLYDAVKLYANALNKTLALNQTPDGSTIFSKINDTSFYSIQGYDIHIDRNGDAEYNLTLLNFRWAPRPGRPDTAVMEETADFHIVVNNDTNESSPDLVFRSNMSILWPSGLDVPPKDRPECGFEGCPQEIGKDKKTMIIGIVSGCLALLVLLFIANFIRHYKAERELQSRLWKIDYNEICFEHRRGSNTSLASTVMHTKDPGDEDAAIPLLEDDTREGKTTTVANYKGSMVTVARIPTRSIDLTRKVLLELKQMRDIRHDNLNQFIGACADSPTVCIVMQYCSRGSLQDILENDDVKLDHMFIASLVSDIVKGMAYLHSSDIRSHGNLKSSNCLVDSRWVLKITDYGLPTFRIKARKTVENYSYYRDQLWVA…
XP_048576039.1	NvANPR18		SMART, NCBI	ANPR18	Cnidaria	Nematostella vectensis	MRVREKSRWLSSCRSLPWLTILILTLQCSLSHGKEFKLGLLIPFKRVAALFGDDFNKGEHFAGAITVAVDEINTDPSLLPGHNISFTWKDTECEELITLREQYSLLNSQVSAFIGPGCSCNTAARNAAAFNKPMISYMCSNAELSKKDRYPTFARTFAVDSKVTPSVIALLKQFKWEIVAIIYEEWKKWVQLKNYMKAELEANGVEVTYEKSIKQFVYYNSNEHDAEFRTIMREIKEKSRIVIFISSWAIAREGIYVATQENMVSGDYIFIMFELNQQTVKKKMNLPFLWFESELPEMNRTKETTAAVKKGFRAVLMLAVKSASGKDYKYFLQKLKKKTSEPPFNSSFYLTDSVGVTPPVYGAYLYDAVKLYANALNKTLALNQTPDGSTIFSKINDTS…
XP_048576040.1	NvANPR19		SMART, NCBI	ANPR19	Cnidaria	Nematostella vectensis	MRVREKSRWLSSCRSLPWLTILILTLQCSLSHGKEFKLGLLIPFKRVAALFGDDFNKGEHFAGAITVAVDEINTDPSLLPGHNISFTWKDTECEELITLREQYSLLNSQVSAFIGPGCSCNTAARNAAAFNKPMISYMCSNAELSKKDRYPTFARTFAVDSKVTPSVIALLKQFKWEIVAIIYEEWKKWVQLKNYMKAELEANGVEVTYEKSIKQFVYYNSNEHDAEFRTIMREIKEKSRIVIFISSWAIAREGIYVATQENMVSGDYIFIMFELNQQTVKKKMNLPFLWFESELPEMNRTKETTAAVKKGFRAVLMLAVKSASGKDYKYFLQKLKKKTSEPPFNSSFYLTDSVGVTPPVYGAYLYDAVKLYANALNKTLALNQTPDGSTIFSKINDTS…
XP_048576038.1	NvANPR20		SMART, NCBI	ANPR20	Cnidaria	Nematostella vectensis	MRVREKSRWLSSCRSLPWLTILILTLQCSLSHGKEFKLGLLIPFKRVAALFGDDFNKGEHFAGAITVAVDEINTDPSLLPGHNISFTWKDTECEELITLREQYSLLNSQVSAFIGPGCSCNTAARNAAAFNKPMISYMCSNAELSKKDRYPTFARTFAVDSKVTPSVIALLKQFKWEIVAIIYEEWKKWVQLKNYMKAELEANGVEVTYEKSIKQFVYYNSNEHDAEFRTIMREIKEKSRIVIFISSWAIAREGIYVATQENMVSGDYIFIMFELNQQTVKKKMNLPFLWFESELPEMNRTKETTAAVKKGFRAVLMLAVKSASGKDYKYFLQKLKKKTSEPPFNSSFYLTDSVGVTPPVYGAYLYDAVKLYANALNKTLALNQTPDGSTIFSKINDTS…
XP_032232214.1	NvANPR21		SMART, NCBI	ANPR21	Cnidaria	Nematostella vectensis	MSNPFVFLFYVVGLALVQSRDVKLAVLLPWSGELGFEDKFGNTIQLAISSINNNNIILPDNNLTYVLKDTKNDPGIGLQAVADLWRFENPFVDVFIGPGMNEVCKPTELLAKQWNIPVISWGCSKSGADNSNHYSTLSRIKSFGRTNPVNSSSALRSILKHFGWKTVVLIHSLEDAWRHLAKTISEDLHRREVTVALEFPFSTVNNYGEFLNKAREKTRVFVLLCYAMQVGEIMQAARNHGLANGNYAFVTVDLDFDVPHGDVTHGDVTLVQQFRRNGTLDGLIEIAVNPVLQSAKFTDLERRAHGGAGRGFKLSPYAAYVHDAITLYAYALHDTITQGGNITDGLNITRNVPGKSFEGMSGKVVMDGQGGRIPFYALRNVQNGSLVEIATINSSSLEF…
XP_032226021.2	NvANPR22	NvGCY6	SMART, NCBI	ANPR22	Cnidaria	Nematostella vectensis	MSWCYAAIFLLLTGCGVTHGADYKLGLLIPYTNVDAIIKNSYFTGKQFAAAMTLAVNDINARSDLLPNDTISFEWRDTDCNVFSTVRHQIEMLQKDFTAFIGPGCYCKLAAKNAAAFNKTMISYMCTSPELSNKTEYPTFARTFAVDTKVTPTVIGILNKFKWDQVAIIYERLDKYVRLSKFMEKELLKMKIKVNYVAAVQDESTYSQFYNENNLKYEEEFTDVLENIKTRARIVIMVTSYNMAVEGMHLAKNRGLINGEYVFLVFEMSPMMSEYMDKAPFKWFFNKLTWNMTEMKAALIVTGNSFKGDKYDNFTRNLFLWTSRPPFNNNYYVNKTGHPEPPMYAASLYDAVQIFAVALNKTLAASEPVIGQLILDKLKDHTYRSIRGYDVHLDKNADA…
XP_032231213.2	NvANPR23	NvGCY7	SMART, NCBI	ANPR23	Cnidaria	Nematostella vectensis	MQTIQLVIFALAGSIVYSRSERCLSTQPDLITKKHFTLQQRNEPTSPLQLRYGHRVSQQISTYILKILAEEVLGYEDVQVVDVGMAAEAEQVLKILTGCSNRIDCHKKELPLPPAVIDTEVWVSSDLSLQKWPIDDAGDTTHYGRYGWYMSSDFVQQMWDSSQLIADHWRSLKIQSVTSQLLHNLTSLQHLQNMNDIKAACAVSPCQDCLDWLLNTSHCHDSAEPLDCTVVLAGFPDCMGSLLRRQVDSLPLNFSLIWLGSKLPQVFNEQYLGNKPFVVLNWEPNTLTSTGKLTRITLPPCSLNISSPLAQSAYCDFPLMRLKKFAWSQVKAGAPEVYHLLTKMYFSQDELNSMLLNHVDSEGSKTSKELACDWLQRKRDMWSSWLPVQNILNGKVPVY…
XP_048586687.1	NvSGCY6	NvACY1	SMART, NCBI	ACY1	Cnidaria	Nematostella vectensis	MRQVSVLFINMVLPKKGDQSAWAQQKAFEIIYDNVKRLRGNLNKVFSFDKGCTFLVVFGLPGDKHEDDPTRALMAGHRIIDALHTVLEITHEAIGVTTGRAFCGVVGHRDRHEYTVIGRRVNMAARLMVNYPGILSCDNETFTAAKSKLKKDDFLLLPAKPLKGIAEPGPVREYNRNHDREIEDNETEYPILGRERECEEMRTFLHTVKCDDTSLAGNRRLVIVEGEGGIGKTRLLEEFMDVAEEEEFRVDYVEADMAHAHTPYYVVQMLITILLELEPTRTPAEREHVIKDHITNTALLEDISLLNDLLGTHFAPHIKFAHMLSAKVTEHFHRLLFGIVHQIAVEQPCLFAVDNGQFIDHESWEFLEDLQQDSHAVVLLALRPFSSANPPCEAAVRMI…
XP_048586686.1	NvSGCY7	NvACY2	SMART, NCBI	ACY2	Cnidaria	Nematostella vectensis	MSLREEEEARDTIALRQLLTHVPDTVITCDHSHSMPNVSHMLGVCMFADISGFTNLCETYGQMGTDSCGTERLTATLNIYIGKIVEDILMNGGDVLKFAGDALLAMWKCENDDPKDLGLLMNKAIICSLAIQEECDNYMTDVGVLLRVKIALSVGKMHITYIGVQDCKHFDLTGPAVEDVNGAEKWATPGSIILTRLAWVNCDQAMFTHEVMEDGHHFKVNGVRVQETEVGEEEPSFSSVLLMSMAGVLSTQSVALSTPVVGKRVFGPHVGGHLKKHHPYMKLTRIYMKKKGDKAAHKAEQEKCTTTTGKLMRTRSIHDPDHRTDVYNKLDDEAIEDLRAYVSKPVLSKIDHGQDLEWLSEMRQVSVLFINMVLPKKGDQSAWAQQKAFEIIYDNVKRL…
XP_032218339.2	NvACY1	NvACY3	SMART, NCBI	ACY3	Cnidaria	Nematostella vectensis	MSNPVERCDTNRRASTPSKRAWEEQTSAQSDFNKNTKAPSAVTASTRKDSSFKSMDSAASGGEIRLKSVELGVEAEESTPLNAAMDNSKGDASNGTLGVSIKNGQKSSSRDIESEESGKESDCSDDSFAGQWKLFTRVLKSKRFESEKLESLYQRYIFRLNQKFTSWLVSILIILSLVLVFFQFFLEQKEVQSKNIEGLVMVFFTVVYCGLAYVVNRSGSGSSDKQMSVSSQKQLRWVSYALLALSCGFVLTTVLCPVGENLQKGLQDDYYSPSDGVWITIFFIYMTYTMLPVRMRIAVFGGCLLLALHLISSACVNRNNPNLARLLVGNLLLFICANITGVFTHYPTEISQRQAFLETRRCIEARLTIQKENQNQERLLLSVLPRYVAMEMKDDIESG…
XP_048590688.1	NvACY2	NvACY4	SMART, NCBI	ACY4	Cnidaria	Nematostella vectensis	MGKTSGESRISPGSVRWAADLEDVEPTGEKHEKTKNPKMDSGKAGNNMESKKLAMNGRTKSASKISTSSVKVAFFRDQQQSCDTSNSVWTNVRRALRLPSYKVELFSKPLEDIYHHYYEQQKLDRILYIILLVLLVNVALIAMYAAVFKKPSSYTQVSRLIVTGVYGAFYLLLVVLYASKLYPARLMKCLPYLVWLGIFSQLLVDQVLGYDPLTPSDSVGMFAFFSFISYVMLPARLALCAVFAIMISIAHLVVAGTQARMNLNYLGQQLVANTLVFVCANILGAIDYHIADRKQRRSVLETRESLEVKLTLDAQNQQQRRLLLSVLPKHVAEEMTKDFEGDGNPALTDNAFKKLFIRTHDTCSILFADIVGFTELSSKCTAEQLIVTLNELFANFDKL…
XP_001639073.3	NvACY3	NvACY5	SMART, NCBI	ACY5	Cnidaria	Nematostella vectensis	MASSARSSRTPSVDPESISMDFRPPSAMKKERSFSQVDTRLKKGCIPLFFERASSKWWNPSFDSKILEEEFQRFTFTHNKRRLIRALFFILAAAGAWAIFFGAFYSERTHYWKILLGDLVFMIVVAALILFTKYCNLYKKCAAYISLFTSLWLITAELATYTFLEEFSITARFSVCTCFILVIYTMLHSLRLYICIFITVAFSIAHEVLYAFFGNSKGQRLKGQGEEIASIVLLHACIHLIGISIFFMAQVRERSTFWKVGQSYVARRDLEIEKQVKERMIRSVMPEIVADSLLNVDDEDENKNGNGREMGNGKRKHKKAKMVFRPFQMHRMENVSILFADIVGFTKMSSNKSADQLVRLLNDLFGRFDRLTEYNHCEKISTLGDCYYCVAGCPKPTPN…
EDO42810.1	NvACY4	NvGCY1	SMART, NCBI	GCY1	Cnidaria	Nematostella vectensis	MGKTSGESRISPGSVRWAADLEDVEPTGEKHEKTKNPKMDSGKAGNNMESKKLAMNGRTESASKISTSSVKVAFFRDQQQSCDTSNSVWTNVRRALRLPSYKVELFSKPLEDIYHHYYEQQKLDRILYIILLVLLVNVALIAMYAAVFKKPSSYTQVSRLIVTGVYGAFYLLLVVLYASKLYPARLMKCLPYLVWLGIFSQLLVDQVLGYDPLTPSDSVGMFAFFSFISYVMLPARLALCAVFAIMISIAHLVVAGTQARMNLNYLGQQLVANTLVFVCANILGAIDYHIADRKQRRSVLETRESLEVKLTLDAQNQQQRRLLLSVLPKHVAEEMTKDFEGDGNPALTDNAFKKLFIRTHDTCSILFADIVGFTELSSKCTAEQLIVTLNELFANFDKL…
EDO45868.1	NvACY5	NvGCY2	SMART, NCBI	GCY2	Cnidaria	Nematostella vectensis	MAMLRDTCGENQNRLRPRRESNMADVCRLLYAICNDFNKNTKAPSAVTASTRKDSSFKSMDSAASGGEIRLKSVELGVEAEESTPLNAAMDNSKGDASNGQWKLFTRVLKSKRFESEKLESLYQRYIFRLNQKFTSWLVSILIILSLVLVFFQFFLEQKEQLRWVSYALLALSCGFVLTTVLCPVGENLQKGLQDDYYSPSDGVWITIFFIYMTYTMLPVRMRIAVFGGCLLLALHLISSACVNRNNPNLARLLVGNLLLFICANITGVFTHYPTEISQRQAFLETRRCIEARLTIQKENQNQERLLLSVLPRYVAMEMKDDIESGISQNSQFHKIYIQRHENVSILFADIEGFTVLSSQCTAQSLIKTLNELYARFDQLAVENHCLRIKILGDCYYCV…
EDO47010.1	NvACY6	NvGCY3 (partial)	SMART, NCBI	GCY3	Cnidaria	Nematostella vectensis	IPLFFERASSKWWNPSFDSKILEEEFQRFTFTHNKRRLIRALFFILAAAGAWAIFFGAFYSERTHYWKILLGDLVFMIVVAALILFTKYCNLYKKCAAYISLFTSLWLITAELATYTFLEEFSITARFSVCTCFILVIYTMLHSLRLYICIFITVAFSIAHEVLYAFFGNSKGQRLKGQGEEIASIVLLHACIHLIGISIFFMAQVRERSTFWKVGQSYVARRDLEIEKQVKERMIRSVMPEIVADSLLNVDDEDENKNGNGREMGNGKRKHKKAKMVFRPFQMHRMENVSILFADIVGFTKMSSNKSADQLVRLLNDLFGRFDRLTEYNHCEKISTLGDCYYCVAGCPKPTPNHATYCVEMGLDMLEQIKEFDNDTDNDVDMRVGVHTGTVLCGIVGT…
CAH0797833.1	SiconGCY1		SMART, NCBI	GCY1	Porifera	Sycon ciliatum	MYGFMFKALERLIKSRFGDTIWTAILTDATETDLEHGFKLHEMYPDSLLTKLVRSSITVLEKEKPELQMTANVLLELFGKEFFSWTVEYRYDNLLRILGSTLSDFLANLDALHDHLGTAYSGMQAPSFRCADSGKDVIYLYYYSVREGLYPIVSGIVKAVAREVYHVNISMEVVPEPEDNPDVVGIFPDDSSVASSSAMLSCTSTIDSESLLRKAKPVVFAIHIRQNEETTRPTSVSGRSNNRQRKISVLGSSEDIRLPDQNLISPSVLCRAFPFHMVFDKELLVIQMGVALQRIIYREHKDPIHLDQLFEVVRPRMPFSFNLILNHINGVFILRTKRRAFPHSRAGSIRLKGQMLFDYSHNVMLFLCSPRISSMTQLQRSGLYLSDIPIHDATRDLLL…
CAH0817884.1	SiconGCY2		SMART, NCBI	GCY2	Porifera	Sycon ciliatum	MFGFVNNALENLVIRTYGFEKWKEVLLEAGVSLDEHHFLKSLLYDDYDTYALVEAACHVLDVNSEELMEKFGDQFFKWCQESGYDQVLLLLGRTLGEFLASLDALHDHLQLTYPGMQAPSFRIAKHPTAANGLYLHYDSVRVGLQHIVRGIILTVARSIFHMEVDIEIVETSQNNPARFHAIFSIIPQEADSARLWQEQSALAPASSLSSSAGPVSERDDFMSKEAFCQLFPFHILFDRDLVIKQCGHSFARLLPKCLDSESKLSLQSVLILERPHTTLAFSNILQHLHTVFVMKMRNSKTDFVAPKFKGQMMYLPHIDCIIYVCSPRVHRLKELEEQGLYLSDIPMHDATREIVMTAEASHAHLNMFQKLEETTDELLSSKNALTVEKCRTDALLHSI…
CAH0872285.1	SiconGCY3 (partial)		SMART, NCBI	GCY3	Porifera	Sycon ciliatum	MGAGASVRRKMEAEREHYDEQVKTVSEKLSKREEEHAAETNKLRTENASLKENIKQLRTDLVEERELWRQEREKTVSMMFGQLPLPLLEAATGQAARSKDTSTAVLLQNAPVLTKTYPTAVIACCNVVGFHRLVGNMSASEAVDLTDKLHILVDRAFQAPSMFVIERSADCCTVVSGICSATERDTNPAEQKPQTPIVTSSSSGGIANHRQQTPDFSLSSQVLPGAIEDDGADLSPRPRSEACTPAGVGSARRGNAALHQDAAVQCATSMAMSSLRLLESSVSVNIPGPKTAANHGQLQLRIALHSGSIHAGVVGVTQHSTGLPPDQLQHATPVPRLHVFGNTYSEALKLRDTSLALQIRVSQRFRELILASHSKFVLEQCPDFQSSTGGAASSALQHT…
CAH0808876.1	SyconACY1		SMART, NCBI	ACY1	Porifera	Sycon ciliatum	MNRSTSVSSKNFNATISSDAKSVDAVSTRGTVTGEARSETWRRRQSSITFSRLASSLNADVFDPRLGRVSPIKPSVSTFDVIGDGASRSSQAGSVGADNTFDSYGSEIDRTGLQKWLRVPNFFDGVNERIWWKLVFHNEELECQYQSSQEASAKTLFRMACAYLALACLTHALFLGISSHDISTIAGPLCYAVLVLLFMAVSYTSRFQGTFEKYLCRVLAMSLTLAALLTLVYPDDVFSDVARFSIGTIVLTVLYLFLPLDLHVAASLGAVFSLVFEIIQEYFIDDHVSSKILFMKLILHLCLHCMLASINLMSEVFRRNTFWRIGRSLLYQDQLDLELALKEKMIHSVMPEIIASELLEIDDNAYQNIFKHDSSRFRPLMLHRMDNVTILFADIVGFT…
CAH0790682.1	SyconACY2		SMART, NCBI	ACY2	Porifera	Sycon ciliatum	RNMEQAERINQETNHQESLLVSIFPDSVCKEMTKEIVNDLEEHFALHGDADADLPFLLPGRPQAQFYRSFMDRCENVSILCSDIVSFTATSSTMSPQELVSMLNDVFARFDHIAQAEGCDRIKILGDGYVCVAGVPQECDDHADRCIKTGLRLAASVGSAGLAHGKQLQVRVGVHSGAVLCGVLGLRKWSFDVWGNDVLIATQLEASGRPGQVHISEDTREALQDVDRFVITEAPSLSFQKRQIETMFIKQVSGFRSVSLRGSRIGSLTSETLRSIQRPFANLPSLTSFDSDIVDQADLFDPDDIVSMDIVPVENATAATALSASGVATALDPVTMATQDSALPPSDTAQDVEEQQAATDTIGDGDD
CAH0821785.1	SyconACY3		SMART, NCBI	ACY3	Porifera	Sycon ciliatum	MSLDVESSLCITNTGCSKMSETVVRVPSLLTSSGCDEVVPVQEECCDISVVYITGDDNNRTATSNIENGSSISGRRCGVTADKELNHHHRTPTVRQSHPKATESDAATISIAELPGRIAKDAKCTPESNNSEKEEEVLCELSSPSNEWPSSEAAFPGRRRSSCVAFSQNTPGSSPSSSDQQVGAGGQWQASYTPPPTGSHTILQTCRACGGPLFDSVQGPPSKEWLMQRQRQQSITTTLTSISSPSPHAPGPTQDAGSDTVAMEADCRSAAGGGSDQHSNESEWHGVYGSPLDSEEDRLLCTGCGRSGKLCQSERNMLSESLWSIPALDRSSSFRCSRLKHLYECFFFQHRRRSLVFVVLMLLAYHVILVALEAISLHHWRHWLLFHVITVFALYIPLL…
CAH0822057.1	SyconACY4		SMART, NCBI	ACY4	Porifera	Sycon ciliatum	MKSPARRPRHSLPAQASASISTFSNDFTAKARRRATQDYGLDGSTPGTSALAEKPKPRPWERYSHRKIGRRKAQRRDKNKFRFYWSTMEYRDDDQQTEALYQRFWVFHYLHALYLLLWTLVIASLIAAAYIGIQKDLDIRLHTARFYIALASAGVGGLMLIILHFAGSKRRLQLLKIMSLAAVGLMWAVYVALVVLTTDRTSSSYLALGLLIVQISYGSLALTPRVCMVISLLFSVVYIAVSGASANTFTETGDQARQISANVVIFGLINMIGAYVRFAAERQLRSSFQESRECQQKTIHIDSKHKEKDVLLSSLLPEYMIAEVKDDIMDVRPVKTKTNENPLFRKLYITQVSGISILFADIVGFTKLSSGISARELVALLNKLFAKFDNLARKNNCYR…
CAH0822814.1	SyconACY5		SMART, NCBI	ACY5	Porifera	Sycon ciliatum	ARFPRECGWENAFILSGRLRQGQRKAMNRTSSRSKISLNAASSEARIVEGTLRPSTSVTGEARSESWRKRQNSLTFSRLNTLNPDVFNEPRLSRVSNARSVSSFEGAGGGGGYDAVASRGSLVQGSQGDNVGASFSSGLDKSGLPRLFRIPKFFDGSNESSFMKLEFQDEELEELYRKSEETSARALFRLACGFLVLSSFIHALFFGISAHRNYYVIELSCYAILVLIFLGLSFSERCRGPWENRLTYALAASLVAAALGTISFAPAAFSPVGRFSIATAVLTVLYVFLPLDLPIAISFGVLFSLTFEIAQAAVLASNSNVSISPKALLMKLVLHLCLHFMLASISLLSEVYRRNTFWRIGRSLLYQDQLDFELALKEKIIHSVMPEVIASELLEIDDN…
CAH0903867.1	SyconACY6		SMART, NCBI	ACY6	Porifera	Sycon ciliatum	MTLSLTVSPDPAATGAPTDARVARCAKENGEIPSSHTPRASLQYMRPRTSFDVGRLPDSARRRTHISSVQFEFPSFKPSYRVFLPRRAFDGSDNCWWKPRFGQQDFENVYQKRQATVRRRSLRSACICASAIALTWLIFLVASYTPVLVVGPACYLAFCLAMWAFTYHSAYYKVEKAVALVFTAVLVAAGLAIHSFTQEHVSLVARFGIATNVLVLIYAVIPLPVHHSGLFAVFFSIAHEALEKGFEPPMHSVYGLAVLVICKVLVHLVIHLILLYGSYMLEVLKRNTFWQLGHSLLYQHDLSFELKLKEKMINSMMPQRFSEELLGNPPQMDAVSALAAPSNSSSAGSQYLSVEPHSGRTIPARPSRVLIGFRQLNLYKQDNVSILFADIVGFTRMSS…
CAH0947502.1	SyconACY7		SMART, NCBI	ACY7	Porifera	Sycon ciliatum	MGLDVCVAIDSVRKPNTSSSDVDMRVGVHTGNALSGILGQTKWQYDVWSTDVTLANHMESGGIPGKVHMSQQCLDSMLKNSTRQQLDEEFIIEEGHGQDRDAYLKKEEIQTYIIQSKKPRNIGLEVVGSDGEGEPDDASVTTDGPYESVSQHTNGSPKPKRKNGRLRRSRGLQPRGVDTEVVNAAIGEQIEKEQFLVQNGDRSIKMNFFLSIWSTLRSTDCGWLANTYYNGKIEMKYRKREDLYYWNHYPYVMVSAVGLLVVQAIMLPKTWIQLIFLLLLTFLSSFATLVFYAAWMVSLGEEEQCW
CAH0923685.1	SyconACY8		SMART, NCBI	ACY8	Porifera	Sycon ciliatum	MVGVIFATIVNFSDFYSENFEGGIGCIRVLNELISDFDDLLCKPEFTSVEKIKTIGATYMVASGLNTAQRNGFYHVDRNYHLKALLEFAVSMQETVRNFNDNMVGYEFVLRVGFNCGPVTAGVVGSTKLLYDIWGNTVNVASRMDSTGVAGRIQVPDECLDCLMGAAKFTQRPDTVFVKGKGDMVTHLLDSVVWPHHYRAQKLSSSGHTTSNPAVVVSGAPKGAGDEKWRKRMLFHRDSISGPDDHFSMASSLNGYQSATTRCSLVSDTECRIQKSTSVHGVTSVSAPSLNVPGDQSQPAPLIHPLHGSLGRLLSPGDELAPGRLLQDDPVHDSLIKTFSLPTNAAQRISLRLSTPS
CAH0883497.1	SyconACY9		SMART, NCBI	ACY9	Porifera	Sycon ciliatum	ITTPPPNWTLSTNSSLLRNTTQPHGYAYTCNVSSEDAGGFLPIPTRPQENRCDFPHLVLQAEMFALVGMLMLFRTRFLYLIFVVIALAIVPVIFTWTLFKLPFTDTHFYWIGVSNGIDLPVYFGDFSIFLAVVAVLVVFTHARSMEIMLKINHIWNQEFSRSTRQNKQLRQANVYLLHNILPKHVAKHFLSQKTRSTQLYSCYHDNVAVMFCAIPKFSETFYQEVSSNRHGMECLRLLNEVFSDWDKLMSRSQYSTVEKIKTIGPTYMLVAGLHDPTGQHCAVSVLAMLAHDMNAAIDEINANAFNNFTLRIGLHTGSLV
CAH0868520.1	SyconACY10		SMART, NCBI	ACY10	Porifera	Sycon ciliatum	MQRPGPAQHASCNGQAGVPESGAAAQAAHRNASVSERIGNGTAAGRSVVQAAAPGSGMNDSAAHRNSTASLDSSRRNNVLSPAPAIAAGSGRNKASDVTPCPTGKADIHCNVTSCPGKAHSSDLGDTHGSVSSHNSAATQPTPTEPRSVTMATTMQERAAENSGQAADEHRPLPRQHGAPSAPCSNPVVHRTGRKRRREVARIALLRSNRAARSKHMGKHPSRCLIRRGMKSCPIFQTVQFHNDRVKEIFEQYFLPQKLVDLIQASLLLIIIHFSMQVILWSQLPHGVRYLDSPVRYRSLVSDAVVVCTLGILIVMCICLGLRSLLGPTPYLSPGCKLYSAVLISVMIVDSFLMPHHAFSQPFTPTTSLWFVVIVVLTINTKSTFSPFKNCLVTIGVAI…
CAH0811862.1	SyconACY11		SMART, NCBI	ACY11	Porifera	Sycon ciliatum	KHVAKHFLSQKTRSTQLYSCYHDNVAVMFCAIPKFSETFYQEVSSNRHGMECLRLLNEVFSDWDKLMSRSQYSTVEKIKTIGPTYMLVAGLHDPTGQHCAVSVLAMLAHDMNAAIDEINANAFNNFTLRIGLHTGSLVSGVIGARKPLFDIWGDTVNLASRMESTGINGKVQVTVQTGEVLRRRGFKLVDRGEIMVKGKGLMRTQFITEWPSARATRDAAVLMTQTSL
XP_003387397.1	AmGCY1		SMART, NCBI	GCY1	Porifera	Amphimedon queenslandica	MYGLLLDSIQKFLREKYGEHYWIVIRRRAKLTNHWFVTHEVYSDSVMSDLVDAAAATLGEPRDMVMKMFGEYFVQTIGRYGYARLLRVLGRDMRDFLNGLDDLHEYLRFSYPKMRPPSFFCENETPDGMIMHYTTKRRGYLPYVTGQLCAVGKIYQKDLNIEILKENYTDQGVHVVLELNFDNREFYKSRRPSIVADSFHLTGTAFISIFPFCIVFDRELTIITVGTKMDDVLPDLKGRRLDHAFAHRKPRSIILTWDSILMHTNCSFELISMEPVMRPHAKGTQSPSMQYIDAPPNLRLKGQMMLTPSRDFIMFLCSPVMDSPEDLYQSGIFINDLAMHDCTREYILAGSQQNPELNLALDQEKIRTKQLEDSIQKTDELIYQMIPKQIADKLRNGET…
XP_019849124.1	AmGCY2		SMART, NCBI	ACY7	Porifera	Amphimedon queenslandica	MAAPDNRIILEQLASHLPDLIVHRSSFPAVPETVNKYGVLLFGDISGFTALCERYCSSSDSKKKGADQLTSTLNLYLSKIVQEILDDGGDILKFAGDALLVHWPCSRPAADQVIQYLIKKSLIMQKKFDNFQTPDDIALRFKIALSIGKTHIHFIGNQDYRTFDITGPAVDEVTVAQSVAKPGTVVVTRVAWEMCNQKLYTAEVMEHGFMLVSDAKDGCALPTHQFKELINRPVTTTDNDMMGTESKADSRKESSRLTMRKETKAFLHKLSTEAQDCLRTYILKTVKYKVDHGYDVSWLSELRQVSVLFINLDPDFALPSDILSRQTKEQTLLQTAFDCIYPNLIKYDGTLNKIFMFDKGCTFLCIFGLPYASHEDNPERAIKAAQAIFNALDDMRLSH…
XP_011407966.2	AmGCY3		SMART, NCBI	GCY3	Porifera	Amphimedon queenslandica	MYGLIYNTVQGLVLKVCKGDDTKWKEICQKAAVKEVEFMTYQYYDEEKLFKIVQAACDVLDLPLEKLLESFGEHFFEKTKQSGHSYMLNTLGHDLFGFLVNLDSLHTHLSTTYLEMRAPSFQCEKTEEGLQLHYYSCRAGLQSIVIGIVRAVAKDFYKLDIDMELQMSEKLEGVALCHHCVFTITVKESSRSDPSWIDRLQGERVMPGVQHSNRNSVILVQEAMEMEGPIAGIAGVAHPPSGLTTESQTCPFVNVSRYDSELELWRVKEEDEDEDESQVRKTKNKVIDEDAKSVDKSLESASSIRSQIANVLQPVNRSSMPISLLPHLSMVTPSHSRRGSIFIPAEDWPITPYLFRSLFPFHIIFDCNFVIKYMGVSLSRLFPLAINNQMKLTDIFSII…
XP_003384270.1	AmANPR1		SMART, NCBI	ANPR1	Porifera	Amphimedon queenslandica	MADSKSLPFSLFFAAFFIAAVQARTYRIPSYLTCPGINDTDADAKPQVRIGVMFDFPLLPNETQVYEEAGLEPGDVLPGKLLIPYSPLAVSAYKQAVKINANPAILPYHHLCLYFTFTPVDFLDIRLGSNYIFVHSRVRQVVNALYDMKQHLSHAELMVHYSPLITIGHSLSTNICPDASLSTLLKAFLGVQLKYDSSCTSEVRDTQLSMAAPHLSLYSAGYSFVQRMGWKKFGLITTCDCFLRFFTTSDEVQLGHYVPMRFIEMFKMSGFEEHEINIYIFLGPMVDFFRLLVEAYDNGFSGSLRTFVWIVLTFHPNITESEVFKQHSFSPEDKAKVYHMLVGAIAIQPFDNCSTGLIRSGVITDAITVHSLAAMSCLEEKAANSGVNITDVILERDDY…
XP_019849976.1	AmANPR2		SMART, NCBI	ANPR2	Porifera	Amphimedon queenslandica	MKILNTVIIRAGLCSLFALICMFSSGLCYHQIGDNVLFHCWWGNASVSNPDPIDCHDISLAWNEEPPSEVRVGQRFNVSYHIEATDDFYESLFGFHLSSYNINSSNDLRTFCHSSPCPTQMASLRSFKENCCVWHANIHVCHPGNCGKPSQICGPWVDNDQVQSTHTIATFGNINDTFTAEVFIEVPEINHMIAHVKLGEMQMAIQKSIYVTDHYCGDGRCSDSEDCSSCSVDCCASLPSYVVALSSSLSSVIFLAIGLTIILFIVWFYYQKQKLFYDESWIIDYSDLRLWEGNDKGSMMSLINSRIHGETDNVSGQGSVFNLNGNRQIFIPTGVYEGKTVAIKKLNYRSRELQLTKTLRKEVMQIRSLDHANVCRFIGATLRSSENVIILTEYCPKGS…
XP_019848885.1	AmANPR3	AmGCY2	SMART, NCBI	GCY2	Porifera	Amphimedon queenslandica	MIFTLLNLLLFFSACKAACTIPCYLTCPGVNETGSKLQVRIGVILDFPSNANETKLLQSAGLNPEDLLPGDMLLPYSPLALITYETAKRLNLNSTVLPEHYICLYYTFVPQGFRNIALGPTRTYSHQGVYLMINAVKQPVVHASLSHLIEYLRPLLSVKHHWTIDACPGNEHAWYVELLIGRESKEPVLCYDNVNVNLGLSTTLYNLYKATYMFVKKFNWKRIGILTTCTECVEAWPGNEYAVISYYDPSDFISSFTPFKGREIHIYIFLGNTKSYLDMLLEFNLRRKSDFRLFTWILPFNCPSFSKVFDKISRKYFNSHQIQRIEFELRGSFVIHPVQRFKQDKNGRVISMYEGGKGLNSAGFIIDALQLDIFTADEFLKTKAARLGANLSEVSIASA…
XP_019855358.1	AmACY1		SMART, NCBI	ACY1	Porifera	Amphimedon queenslandica	MVRFQLTRKLTVSLLKKLWVVFTKIVNWNPGFLFQFRLSECKELYVDFLYTSYESQILWMFIVNAVYKAFLIALHPFAANMEHAEYIIFGVVALTVETALITLKFIKKDAFKKISYAALFLDLTLLLLFELIVFDAKSTGFNLLFSLTFLLNVTSCLQNSTFLTVFFIVALYMLNIAGYTCYYPNTSPGVDSIYKEIAAGYLILTTGSLVCLVVHFMISKEKWMAFQKIENNVITHLDIKKETLKQEKLLHSIFPPDIAKVAQASLSNELAKEDETEEFRKLHLNRSNNVSILFADIKGFTALSSKIDAKTLVETLNELFARFDCLAEDNNCMRIKILGDCYYCVSGLYDSSKTHAQNCVEMGLQMIEVIKRVSHETGYDISMRVGIHTGAVFSGLIGL…
XP_019855357.1	AmACY2		SMART, NCBI	ACY2	Porifera	Amphimedon queenslandica	MVRFQLTRKLTVSLLKKLWVVFTKIVNWNPGFLFQFRLSECKELYVDFLYTSYESQILWMFIVNAVYKAFLIALHPFAANMEHAEYIIFGVVALTVETALITLKFIKKDAFKKISYAALFLDLTLLLLFELIVFDAKSTGFNLLFSLTFLLNVTSCLQNSTFLTVFFIVALYMLNIAGYTCYYPNTSPGVDSIYKEIAAGYLILTTGSLVCLVVHFMISKEKWMAFQKIENNVITHLDIKKETLKQEKLLHSIFPPDIAKVAQASLSNELAKEDETEEFRKLHLNRSNNVSILFADIKGFTALSSKIDAKTLVETLNELFARFDCLAEDNNCMRIKILGDCYYCVSGLYDSSKTHAQNCVEMGLQMIEVIKRVSHETGYDISMRVGIHTGAVFSGLIGL…
XP_019855356.1	AmACY3		SMART, NCBI	ACY3	Porifera	Amphimedon queenslandica	MVRFQLTRKLTVSLLKKLWVVFTKIVNWNPGFLFQFRLSECKELYVDFLYTSYESQILWMFIVNAVYKAFLIALHPFAANMEHAEYIIFGVVALTVETALITLKFIKKDAFKKISYAALFLDLTLLLLFELIVFDAKSTGFNLLFSLTFLLNVTSCLQNSTFLTVFFIVALYMLNIAGYTCYYPNTSPGVDSIYKEIAAGYLILTTGSLVCLVVHFMISKEKWMAFQKIENNVITHLDIKKETLKQEKLLHSIFPPDIAKVAQASLSNELAKEDETEEFRKLHLNRSNNVSILFADIKGFTALSSKIDAKTLVETLNELFARFDCLAEDNNCMRIKILGDCYYCVSGLYDSSKTHAQNCVEMGLQMIEVIKRVSHETGYDISMRVGIHTGAVFSGLIGL…
XP_019853721.1	AmACY4		SMART, NCBI	ACY4	Porifera	Amphimedon queenslandica	MSFKLVTKFKTFLVSKMRKAGMVINSLLTWNPGYLVTPFWNSKAKSLYGNFLFINYETQFITVLMANIVVHVSLSVIMSSFTLLSGWMSSLSWLSTAITIVSVLFHVTLTGLLLWKKSLIRKVHYIGAFLSLSLFNFAIEKDFCSLRSSQLFLISSFIMFLNITIFFQNSTLLIVVLFLIQLGIATVGYYYCKILPFNFPVTISMFTEILINLSVVITCFMVHKITNVNRRLAFERIQNGITGQFEMQQEIDKQENLLNSIFPPVVAKLIKTQFISMYDDEEPIDGIDSSSFRKLNVNRFENVSILFADIKGFTALSSKVNAKILVRTLNELFARFDCLAETNKCMRIKILGDCYYCIAGLYDSNKNHAQSCVEMGLQMIEVIKCVSHETGYKLNMRVG…
XP_003385821.2	AmACY5		SMART, NCBI	ACY5	Porifera	Amphimedon queenslandica	MSVTLGDLRPSLSPASERRPTVYNKESHSEETDEDLGLGLCSDSTYPNSSGGSTHEDEGSPITVRPPRLLALHLNGAANNNNGFGIEKDSGLDIPITGSSCTSATHTPLGRTSFSEGRRPSIVEMVNGGPLAGLKSGSKLNFDDMSAGDLEYVYQLHQNRRGSLPSDHIQEMKVPPVQEPLMSSQTVLNGYSPTCNPRHCWEPHFNSKILEAHWKNKVTEFLHRRYRVALIFIGLFALLWIVFFSVQLPVNLSNKLTSDFLAAESVKYSEGYIMGAVTLFFILIPLLVLTFWKHYRKIAQALSVILTLVLMGSSIGLAIALHIDSTAGISTISFVAQFAISAIVVLVVYTLSRFSIWFSVIICFCYMMILETISITLHSMSAPQYFNITSTTATNTNYF…
XP_019850469.1	AmACY6	AmACY7	SMART, NCBI	ACY6	Porifera	Amphimedon queenslandica	MAVHYDNQQERPSVFFEEIERPSIISSKSHKSMTSLASIEEDVVEEEKGRKSSEWAFRPLKIKFKMKEFEKIYDRYVYRQQQQLLIFVSCLLSLIALITLFVFLGEEKYSEIPVSDEALDECTNFNITLNEQLIKYGSLPEVLTLLFCALLLVLETLMAVIDKISRPRLTIYSILTWVVLVILVVILFSVQLRPQPSDTLDYVSLVVIFTYTMIPVSLRLSTLMSIFFCCGYVIVASVTTAALGNGTSLNILRESLSVIFLLASLNLMGVLYNYLADLAQRRSFSETQRYIRSVAQIETQKGKKQQLLYSVLPGHLADAFLEEYLSSRSEAKRMDFHKFHVANHSNVSILFADIVGFTRLSSGCTAKDLVKILNELFGKFDQQAANYSCHRIKILGDCY…
XP_019855358.1	AmACY7	AmGCY4	SMART, NCBI	GCY4	Porifera	Amphimedon queenslandica	MVRFQLTRKLTVSLLKKLWVVFTKIVNWNPGFLFQFRLSECKELYVDFLYTSYESQILWMFIVNAVYKAFLIALHPFAANMEHAEYIIFGVVALTVETALITLKFIKKDAFKKISYAALFLDLTLLLLFELIVFDAKSTGFNLLFSLTFLLNVTSCLQNSTFLTVFFIVALYMLNIAGYTCYYPNTSPGVDSIYKEIAAGYLILTTGSLVCLVVHFMISKEKWMAFQKIENNVITHLDIKKETLKQEKLLHSIFPPDIAKVAQASLSNELAKEDETEEFRKLHLNRSNNVSILFADIKGFTALSSKIDAKTLVETLNELFARFDCLAEDNNCMRIKILGDCYYCVSGLYDSSKTHAQNCVEMGLQMIEVIKRVSHETGYDISMRVGIHTGAVFSGLIGL…
XP_019862822.1	AmACY8		SMART, NCBI	ACY8	Porifera	Amphimedon queenslandica	MVRFQLTKDCAAALLKKIWTIFVMIVNWNPGLLFKFRFEYCKDLYQEFLYTNYEGQIISMLLANAVYEMFLAFTHLNWNLEYSPKFIAFGIAAVIFQLGLILLKIFNGGLFKKINKAVFFLDSIILLLFELFIVFDSKSIEFELLFSLAFLVNITASLHNSTFLMFLLIIAVCVLYIFGYSNYTSLGMKYQYEEVVAGYVILITASFLCFVVHFLISKHKRMSFEKIENSVKTQLDIEREAAKQERLLHSVFPPDVAKAAQTILSTKGADQSLEKFRKLQMTRSENVSILFADIKGFTALSAKLDAKTLVQTLNELFARFDCLAELNKCMRIKILGDCYYCIAGLNDKNKDHAQNCVEMGLQMINVIKLVSRETSYDISMRVGIHTGSVFSGIIGLKKW…
XP_019855357.1	AmACY9	AmGCY5	SMART, NCBI	GCY5	Porifera	Amphimedon queenslandica	MVRFQLTRKLTVSLLKKLWVVFTKIVNWNPGFLFQFRLSECKELYVDFLYTSYESQILWMFIVNAVYKAFLIALHPFAANMEHAEYIIFGVVALTVETALITLKFIKKDAFKKISYAALFLDLTLLLLFELIVFDAKSTGFNLLFSLTFLLNVTSCLQNSTFLTVFFIVALYMLNIAGYTCYYPNTSPGVDSIYKEIAAGYLILTTGSLVCLVVHFMISKEKWMAFQKIENNVITHLDIKKETLKQEKLLHSIFPPDIAKVAQASLSNELAKEDETEEFRKLHLNRSNNVSILFADIKGFTALSSKIDAKTLVETLNELFARFDCLAEDNNCMRIKILGDCYYCVSGLYDSSKTHAQNCVEMGLQMIEVIKRVSHETGYDISMRVGIHTGAVFSGLIGL…
XP_019855356.1	AmACY10	AmGCY6	SMART, NCBI	GCY6	Porifera	Amphimedon queenslandica	MVRFQLTRKLTVSLLKKLWVVFTKIVNWNPGFLFQFRLSECKELYVDFLYTSYESQILWMFIVNAVYKAFLIALHPFAANMEHAEYIIFGVVALTVETALITLKFIKKDAFKKISYAALFLDLTLLLLFELIVFDAKSTGFNLLFSLTFLLNVTSCLQNSTFLTVFFIVALYMLNIAGYTCYYPNTSPGVDSIYKEIAAGYLILTTGSLVCLVVHFMISKEKWMAFQKIENNVITHLDIKKETLKQEKLLHSIFPPDIAKVAQASLSNELAKEDETEEFRKLHLNRSNNVSILFADIKGFTALSSKIDAKTLVETLNELFARFDCLAEDNNCMRIKILGDCYYCVSGLYDSSKTHAQNCVEMGLQMIEVIKRVSHETGYDISMRVGIHTGAVFSGLIGL…
XP_019853721.1	AmACY11	AmGCY7	SMART, NCBI	GCY7	Porifera	Amphimedon queenslandica	MSFKLVTKFKTFLVSKMRKAGMVINSLLTWNPGYLVTPFWNSKAKSLYGNFLFINYETQFITVLMANIVVHVSLSVIMSSFTLLSGWMSSLSWLSTAITIVSVLFHVTLTGLLLWKKSLIRKVHYIGAFLSLSLFNFAIEKDFCSLRSSQLFLISSFIMFLNITIFFQNSTLLIVVLFLIQLGIATVGYYYCKILPFNFPVTISMFTEILINLSVVITCFMVHKITNVNRRLAFERIQNGITGQFEMQQEIDKQENLLNSIFPPVVAKLIKTQFISMYDDEEPIDGIDSSSFRKLNVNRFENVSILFADIKGFTALSSKVNAKILVRTLNELFARFDCLAETNKCMRIKILGDCYYCIAGLYDSNKNHAQSCVEMGLQMIEVIKCVSHETGYKLNMRVG…
XP_019850469.1	AmACY12	AmGCY8	SMART, NCBI	GCY8	Porifera	Amphimedon queenslandica	MAVHYDNQQERPSVFFEEIERPSIISSKSHKSMTSLASIEEDVVEEEKGRKSSEWAFRPLKIKFKMKEFEKIYDRYVYRQQQQLLIFVSCLLSLIALITLFVFLGEEKYSEIPVSDEALDECTNFNITLNEQLIKYGSLPEVLTLLFCALLLVLETLMAVIDKISRPRLTIYSILTWVVLVILVVILFSVQLRPQPSDTLDYVSLVVIFTYTMIPVSLRLSTLMSIFFCCGYVIVASVTTAALGNGTSLNILRESLSVIFLLASLNLMGVLYNYLADLAQRRSFSETQRYIRSVAQIETQKGKKQQLLYSVLPGHLADAFLEEYLSSRSEAKRMDFHKFHVANHSNVSILFADIVGFTRLSSGCTAKDLVKILNELFGKFDQQAANYSCHRIKILGDCY…
XP_019862822.1	AmACY13	AmGCY9	SMART, NCBI	GCY9	Porifera	Amphimedon queenslandica	MVRFQLTKDCAAALLKKIWTIFVMIVNWNPGLLFKFRFEYCKDLYQEFLYTNYEGQIISMLLANAVYEMFLAFTHLNWNLEYSPKFIAFGIAAVIFQLGLILLKIFNGGLFKKINKAVFFLDSIILLLFELFIVFDSKSIEFELLFSLAFLVNITASLHNSTFLMFLLIIAVCVLYIFGYSNYTSLGMKYQYEEVVAGYVILITASFLCFVVHFLISKHKRMSFEKIENSVKTQLDIEREAAKQERLLHSVFPPDVAKAAQTILSTKGADQSLEKFRKLQMTRSENVSILFADIKGFTALSAKLDAKTLVQTLNELFARFDCLAELNKCMRIKILGDCYYCIAGLNDKNKDHAQNCVEMGLQMINVIKLVSRETSYDISMRVGIHTGSVFSGIIGLKKW…
XP_003385821.2	AmACY14	AmGCY10	SMART, NCBI	GCY10	Porifera	Amphimedon queenslandica	MSVTLGDLRPSLSPASERRPTVYNKESHSEETDEDLGLGLCSDSTYPNSSGGSTHEDEGSPITVRPPRLLALHLNGAANNNNGFGIEKDSGLDIPITGSSCTSATHTPLGRTSFSEGRRPSIVEMVNGGPLAGLKSGSKLNFDDMSAGDLEYVYQLHQNRRGSLPSDHIQEMKVPPVQEPLMSSQTVLNGYSPTCNPRHCWEPHFNSKILEAHWKNKVTEFLHRRYRVALIFIGLFALLWIVFFSVQLPVNLSNKLTSDFLAAESVKYSEGYIMGAVTLFFILIPLLVLTFWKHYRKIAQALSVILTLVLMGSSIGLAIALHIDSTAGISTISFVAQFAISAIVVLVVYTLSRFSIWFSVIICFCYMMILETISITLHSMSAPQYFNITSTTATNTNYF…

## Sheet:  +Ctenophora ESTs
Accession Number	Name (Figs)	analyzed in	Phylum	Species	Notes	Protein sequence
	Cestum	SMART, NCBI	Ctenophora	Cestum veneris	Truncated NOS	MMLEAGGIQYTCCQIAGFFQDTEISVMNLLAESRYNMVEPIGRALNLDVSMNTTYWKCTVATELTKAVYRSFKLARVTISDHLTLADKFVSFMREEIRTRGGCPTDWIWVTPPMSSGLVPIFHHETLRYSLSPSYEYQSGPDMYFRKTPKKVRFHALVRTVSYFLNMFRNQHQKRKRITMVYATEGNTAFHYAKFAESLFVNAFIVSVLPVTAITDQKDLQECIAYSDVVFIIASTFGEGGPPSMAEEFHKNLLNKAYRFDGMKYAVLGLCSSLYKETLARFGKLIDSEIAIEGGTRVAEISLGDELFNQKQEFEDWIKSMYDMCCNEYLPSGGRPDDTNFDRLYRWRNSDERSLNECLQEAVGPSRELMEFTLREKISLSAAGGTDKYYLLVLSYNPE…
	Mnemiopsis sp.	SMART, NCBI	Ctenophora	Mnemiopsis sp.	Truncated NOS	MRGVLCRVKRFSRQLVRNLRIAFNGGRVRPTAAVFRQRYRKDQHMSGMRVWNGVLLAFAGFVKENGDVVGDPKNVYFTKLAKHLAGNRRKVSLNCYLMVDISHPTKSQITKLGLKWYSIPSVSSMMLEAGGIQYTCCQIAGFFQDTEISVMNLLGVGRYNLMEPIGRALKLDVSKNSTYWKSMVAIELTKAVYHSFKLARVSMIDHFTMAENFSSFMKEEVRTRGGCPADWIWVVPPMSSGLVPTFHHEMLRYTLSPSYEYQSLPVQFFKKPRKRVSFRALVITIMYFLQMMKKCSKERKRVTMVYATEGGTAMLQRKKACYHGVCNRRRDCLNYAMIAESLFVKAFNVSILPITEITDKDGLRMCIDTSDVVIIVASCFGHGGAPSMAEGFHQNILNK…
ML074215a	M.leidyi	SMART, NCBI	Ctenophora	Mnemiopsis leidyi	Truncated NOS	MRTGDTTKKNIELYDYSKAGSIPSTDSLFGESRDKDGPLAPCQASKMLLHPGRGPLSETEAITQMKQFFKSYYADTDNSNPEKAKEDRLEEVMAMIEAEGDYKHTYDELSWSAKTAWRNAPRCVGRHIWRTLRVVDARDCLSCREIFDAICKSLRLAFNDGLIQPHAAVFGQRHRNSKQKSPGIRVWNGVLLSFAGFMKENGDIIGDPKNVSLTNLAMSFGWEPKVGNFVLLPIVITDANEKTEIFELPADIKAYTVNISHPTEPGITNLGLKWYAIPSVSSMMLEAGGVQYTCTQIAGYFQDTEISVMNLLGESRYNLMEPIGRKLKLDVSKNSTYWKCTVATELTRAVYHSFQLAGVTMDDHISLSDKFNSFMKEEIRTRGGCPADWLWIVPPLSSG…
SRR786490	Coeloplana	SMART, NCBI	Ctenophora	Coeloplana astericola	Truncated NOS	DLKSYVIDIKHSSIPAISKLGIKWYAIPSVSFMLLEAGGIQYTGAPIAGFYQDTEVSIMDLLARSRYNLLETVVGLEITRAVYESYKNKGVTIVDHFTISERFQSFMKEELELRGGCPADWVWIVPPLSSGVVPTFHQEMLRYTLHPSYEYEIDAEEYFVKPRKKLTFRGVAWIVYFFVMKAVEKFRQRKMMSIVYATETGTSREFAKTTSELFEYGFNVNLMSMDEVDQDETEFYQKIKDSVFTIFIVSTFGVGESPLMAATFAKQLKDLENYKGVKWFEDIKYGVFGLGSSDYPNLAAFGKTIHNRLQDVGGEPLVDVGIGDDQKDQLDAFEQWINKMYQVSCGRFLPSAADGTGSSLNTLYRWRLENPRPLKEVLQAHVGSGGHVKSFTVTGRSVL…
SRR777663	Euplokamis	SMART, NCBI	Ctenophora	Euplokamis dunlapae	Truncated NOS	MFDLLPVIITDADQSTEMFELPNDIQGYTVDIFHPKIPAIANLGLKWYAIPSVTSMMLEAGGIQYTCAPITGFFQDSEVSVLDLLASPRYNLLEPVGRVMELDVTSNLSYWKADVCTELTKAVNCSYREAGVTIIDHFTYNMGAYNEVYLDHFTMSEEFHTFMAEEVKTRGGCPADWLWVVPAMSSGITPVFHQEMARYMMSPSYEYQSSAEEFFKKKKERRASFYSVGWTVLCFVSMLRKRFKERKKIAFIYATETGTAFNFTQFAITLFQKAFDTAT
SRR6074521	Bolinopsis	SMART, NCBI	Ctenophora	Bolinopsis infundibulum	Truncated NOS	MNLLAESRYNLMEPINRAIKLDVSKNSTYWKCTVATELTRAVYHSFKLARVSMTDHFTLSVSFHLFMKEEMRTRGGCPTDWLWVVPPMSGGLVPTFHQEMLRYTLSPSYEYQPGPEMFFRKRRNKVSFRALATTVMKCLEMMREPIASTFGEGGPPSMAEEFHRNLLNKSYRFDGMKYAVFGLGSSQYIETFANFGKTLDREMEIGGGTRITEVGFGDDQGNQKLEFDNWIKALYEKCCKDYLPLSGRPQGTAIEGATLDKVYRWRYSDKRSLSECFQEEIGPSEKMFEFTVKAKKSLSPDGASEKYYLLTLSYNADPKRDMLLFLPGQHIGIFPKNLSSVKEKIVRRLSDVPFSSIPLIIEEKIAIHEPWRQWNPNYSGLTIDEFFGNVADLKQIPAN…
SRR6074508	Ocyropsis	SMART, NCBI	Ctenophora	Ocyropsis crystallina	Truncated NOS	SSMMLEAGGIQYTCCHIAGFFQDTEISVMNMLGQGRYNLMEPIGRALKLDVSMNATYWKCRVTIELTTAVYYSFKKA
SRR5892580	Lobatolampea	SMART, NCBI	Ctenophora	Lobatolampea tetragona	Truncated NOS	MEEFIENYYNDCKHSKPLMSKEDRLTEIYLQLETEGDYFHTEDELVWAAKTAWRNASRCSGRNLWQTLKVIDKRDAKTGPEIFEAVCTKDPNSPGVRIWNSLILSFAGHVKPNGETIGDPKNVFLTNVAKTYGWKPKCEPFELLPLIITDWYQKTAIFELPDDIKNYLVDISDPKYPELSELKLKWYAIPAVSAMMLEAGGIQYTCTPIAGFFQDTEVSVLDLLAESRYNLMEPIGRLLGLDVGSNTTYWKCDVATILTRAVYHSYKKAGVTMIDHFSQADKFVEHMHEEISNRGGCPADWVWVVPSLSSGLVPTYHQEMLRYALSPSYEYQSEPEMFFRREKIRNGSSHKFAKNAEQTFAAYFKIITIRLDEIKCIEDFVSRAESSFLSLVITSTFGC…
UQK61948.1	ChoanoecaF	SMART, NCBI	Choanoflagellata	Choanoeca flexa	without PDZ-domain	MPLHLPARMVPKWTATKQFKPKPGTGFQFRIETASLHSRRSIYFERIASVKVKFGAFEMAQFENQKRVEMDAPIEGASIPPGVMLRLVCTLRDRTAARVFVNHEPERYFNNYKPRQLDREEVDILSLYSLHELSRVDTVIVMDSYNKALAWRDLFLELAWKRLLHQHPELIETMGASLKRLHDHVLGILDLTVRALRPEYQQTAREAYGPLHPSPDRMCNTLEEYFFWLLLWEFNMEHMYDLGANLLMAMGSVPYMEEYEQSDMALGHESAFFRFWIHHVMDPYNDQLDAFEAAIPPDAQDEIARSFERTRSVPKREVGGVFYRYLFEDNPDLISHFQSADIDSLAGHLGQTLEIMADSITDWRHHAVVVHHLSEIHRALGIGSKVYAKLVQPIIKTLT…
	SalpingoecaI	SMART, NCBI	Choanoflagellata	Salpingoeca infusionum	without PDZ-domain	MGSGCSTPGSIRVASLATGSNTLSPEQSKPASSSAQNGETVSLMNLENGTRQQHWFSQQLREKCPHIVSADVADQSALMEKRELPQVTDGCTRTTRHVLEEAEKLLAAFEWPHARRQKRMQQIKKEVQVHGTYTHTQEELELGARLAWRLAPRCISRAVSHSLQVLDCRAAKTPQDMFESIVRHLCECYSLGAISPLISVFPPKQMGQRGFRVWNHQLLGFAGWRLDDGTIIGDPNNIQLTSMCVGHGWKSPKPHNFCILPLLVEAPGYPPQVFELPQHVRYLVDIAHEEYAALEELELQWYAIPALSSLCLDLGGLYYSCAPFNGWYMGTEIARDLLDTQRYNLIPRLQSALQLPTRSSALHRDHVQLILNQAILQSFEKAGVTIQDHHSASDSFIRF…
Helgoeca_nana_m.69061	Helgoeca	SMART, NCBI	Choanoflagellata	Helgoeca nana		MGCSSSMNKECADGTSDTSNDLTLSNGAVPPQSNHYATNGTTSCTTSRRQSKSYHTAVVAGPHPESTLRSASSISAASQSKEVVLKVTRLTVNADKVARDNKFHASVKATFTAFDARGIEVDSCRLSTRKEDDVTTSWLLSWVLPKECSTIHVSILRKTNEAFSVVHHEVIKDLVSAFRDGAGLLAQVSSGEVTLALETSTKTRRLRPRRKSPHNQCPLRQDSDLVISPDNLKDVEMTVALTIQEEVICIDSWNKILGWKDLLMDHVYKQLLSDHTDLHTLVGPDLRHFPALLFGLFDLAIRSIRPSTEIVQREAYRGVHTDGSVQPCSTIEEYADHFADVGFRGRHWQSLRPIFLWSFEQSPYMEEYEMTNLALGKGSALSRFFNLAIFAPMLAGIDR…
Choanoeca_perplexa_m.32057	ChoanoecaP	SMART, NCBI	Choanoflagellata	Choanoeca perplexa		ELIPSLGPSLGMLHDHIFGILDLTVRGLRPEYQTRAREAYVALHPDESRLCNTLADYFFWLNIWGFNLQHMYVLGASLLRAMKAVPYMEEYEQDDMEKGQQCAFFRFWVHSVLLPFDEQLKTFEEGMTAEDAQQVNQLFAKTREAPPKAVGGVFYQRLFETSPELMKYFQSSNMDELAGHLARVLDMFAFSMRDWTSMVPSIRQLAKIHHGLGISAESYPKLLGPIVDTLLHFEGPAVEAVLPHWATFYKRASALMQQPIMRTELLFKEARSFIEQMAEEEKHSAAYLAKRLSTVRQEIRLAGSYKHTTEELAYGAQLAWRNSAKCIGRIQWRNLVVRDHRHTTNLDDMYKQVKEHLRIATSKPVMQAVMTVFRPRHHTEVWGPRFWNDQLVHYACYEM…
Salpingoeca_urceolata_m.116692	SalpingoecaU	SMART, NCBI	Choanoflagellata	Salpingoeca urceolata		HTTTERSPVVNRQTYLLTHSKLPTAPATHPRIMACPFSRRTSTGPQAPNRQLAAGTPFAVRSITLDHAAPSSLFKGQLTSRLMPATHELEATSEAAWVFSTPTCPLPAVPAILQLWEWTQTEHSWGWIEVLKTEITSAHDVVKHPLAKAPFFSVRVELYPLPASPARPAEDNSTLSKGQEVQVKDTWNKVLAWRERVLDLLVKRWIDRRKLNTRMTMDICGTLAKLLYGLIDNQVRSINPETEEIGRESYGPAVPGHGFDFQTLEDYTGHLAHLGFTAVDWEDLGEILCPSIIDGCPYIEPYNLDDLQNPKGAFFRFFQRFVVHPMAMAESRLIRDQFTLTAAALALEAWEPFRDTDPVEHALFGTTLFQQLFDKHPEVVALFDVYDIDELAVQVADLL…
Aqu2.35699_001	Amphimedon	SMART, NCBI	Porifera	Amphimedon queenslandica	all NOS domains	MSYDLIKVSKKPGESLGLGFNKNSERQNKVYAILEGTALQRSGEVRPGDLIVEVNGVDVSGYTSSQLIDIISTLQDKSEVSLKILRPDGSLSNGGTPAVSIDHPNNETPAPATTSRPNQRQRRKGGPLPQITETLDDGGKPGGLLQVKDHFASGKRHSLTPESSRREMVPLQPSKSLDLGALPTWRNKTFITLNNYVTGEQQTDRLHTQSKAVPKQTGCHPSHCVGSIIWPKEHPRSRPYGPPRPKEEMKELAKEYIKIYYDSLKFALSDDYEQKLQSRTLQVCQEIEEKGHYNLTYEELTYGARLAWRNAPRCVNRIIWRQLEVLDAREVDSAKEMFEALCDHLRYATNQGSIRSTITVFRHRTRANSDFRVWNSQLIRYAGYKQQDGSIIGDPDSVE…
	Spongilla	SMART, NCBI	Porifera	Spongilla lacustris	all NOS domains	MEYTVSLRKTPEQPLGIGFKGLQAPPYCQVGCVLKDSAACEHGEIKEGDLLLQVNGTDVTEQSPDEVRQTLASCSKDCAIELKLRRPAADRGRVRRSGAGVAPVHVTEEDTSPKHLQLTNPNPPTDVRHRRSYTVSNSIDKPIPMVSSHSVEFGELPQYRRLTQHIPLQNLITGTELSDRLHNQSTKAKDTGCHPAYCVGSHLWPKETRTRPYAQPRTSEEVWPLAEDFIRQYYESKMTALGEQWEVAMRGRLAAIKKEIEVKGHYELTYEELVFGARTAWRNAPRCVNRIIWRQLEVLDARSTVTTQEMFDAVCHHIEYGTNGGNMRSTITVFQHRTRPNADYRVWNPQLIRYAGYRLEDGSILGDPANAEFTEVCLKLGWIPPTQRTQFDVLPVVLQ…
QIZ30874.1	Halisarca	SMART, NCBI	Porifera	Halisarca dujardinii	all NOS domains	MSTARQIVLDISKDANSPLGVKLKTSKNLPTKCRVVEVFPGSPADRYGVSNGDLLVRINDQEIRYLTKEGVGEVLKNCSESTQATVTLIREGSGPVPPVPAGQEPVNGDPRKQVRFQPEKKQAEKKQQAEKKQQAPAGQPPQASPQPSPVRAPPVGVVNFVTGVRMNDALIHKAPKVLSSGCNDRMCIGSQMFPKRRNLKKTYNKEEMKEQAEDFIKQYYVFIKSEGTPEHQKRLSEVLKDIDSTGTYHLTFKELSFGCRTSWRNAPRCINRIQWRKLEVFDSREVRTAEEMFGAMVRHIQFCSNTANPGVIRSAITVFPAAADEDHEYRVWNSQFIKYAGYSTPDGGILGDPADVEFTDAVVELGWKPPERKTAFDVLPVVLQANGGQPQVFELDPKD…
QIA61846.1	Halichondria	SMART, NCBI	Porifera	Halichondria panicea	without PDZ-domain	MTHFKSETQSRGGCPADWVWIVPPISGSVTPVFHQEMLLYHLSPSYQYQEDPWKHHSFKDAVAQGRQRQLLPFKKVAFMVQKMMKIFGKIYQKRVKATILYASETGRSKNYASVVNDVFGRVFATKVMCMEDYDRANLEQEQMLLIVTSTFGSGDPPANGEMFGRYLLDLRNGSSAHGLAAAPTPRSHRMSTVVAPTREHLQQGGSPGRNSIGPLTQVKYCVFGLGSRAYPNFCTFAHTCDNLLSDLGAEKILACGEGDELCGQEESFQAWLKQCYQEACAAYSLEQHLDDSDLEGYKTGYSSEKFRVMKYDNARPIRDECIGLRAVHSKDVYPAVLKSRVKLQPSHSDRSTIMAVLGMSGSRRLNYEPGDHVAIFPQNNHKVVTTLIDRLNPSISPDQ…
CAH0794956.1	Sycon	SMART, NCBI	Porifera	Sycon ciliatum	without PDZ-domain	MNEEEVFDDDGAAGSKQRATAKLATHGRSASVQVEAGSALPPNSAALRRLMARGASMDAGAFPEAEAPMFTKRKEFIRLKNLQTGHDAVDTLHQSGIMVCPIACTSQRCVGSMMTPSGGEQQPKRPHGVVRPKEEVEEHARDFLNQYYTSLKSKDSPAHERRLATILLEIEDRGTYNITEKELAFGCKQAWRNAPRCIGRIQWSRLQLFDCRHVTTAKEMLDAIKRHIEYGTNGGNIRSAITVFPQRIEGQSDFRVWNGQFFKYAGFKQEDGSVIGDPSSLEFTEVCKGLGWKPEKEEPFVTLPLVLQARGQPPEWFDIADLNLEVDITHPTFEWFADMALKWYTVPAVTNMMLDCGGIEFPATPFNGWYMGTEVGRDLCDDNRYNVLPEVARRMELDT…
Other Eukaryotic NOSs
CAL57731	OstreococcusT	SMART, NCBI	Chlorophyta	Ostreococcus tauri	all NOS domains	MASVGSGATDDDGVDVPVSRCPFAHGTVTVDPYPGYVHGKNPRVCPRGCVPRPPSKPTESAESALRREAEEYIRLFGKEHGWDDERVEMRVNEVLTSIRETGTYAHTLDEIRHGARVAWRNAPKCINRKYWSTLDVIDARGATTNEDMFEAIKEHLHRGVEADHVPVLMTVFRPQTPGTNDGPRIWNSQLMRYAGHRDASGGVVGDPAEVDFTDVLKKHFGWAPEKTGMFDALPIVVQINPETPPAMFTLPDQCFLEVPIRHPTIRGISQLGLKWYGIPAVSNITMDLGGLHYTAAPFNGWYMVTEIATRNFGDESRYNLLPQIAEAMGLDTSTHDTLWRDHALAAINYAVFDSFKRDRVSIADHHTCAEAFADWYVEELKTRGYAPGNWKWIVPPTAS…
XP_001421937	OstreococcusA	SMART, NCBI	Chlorophyta	Ostreococcus lucimarinus CCE9901	all NOS domains	MIDARTQVSVDPYPGYVHGKRPAVCPRGCEPLEAAKTKRESAGNKLRREAEEYARLYGHERGIDEKITDARVKHILDSIDTTGTYAHTLDEIRWGARIAWRNAPKCINRKFWATLDVIDARDAETNDEMFEAIKEHLRRGIGGDHIPVLMTVFKPQTPNTEDGPRVWNSQLIRYAGHRGPNETTIGDPAELHFTDSVKKYFDWVPKGGAETPFDPLPIVVQISPSTPPSIYELPDECLLEVPIHHPTIPGISQLGLRWYGIPAVSNITLDLGGLHYTAAPFNGWYMVTEIATRNFCDESRYNFAPRIAKAMGIDTSTNETLWKDHALAAINYAVLYSFKRARVSIADHHTCAESFAQWYADEMKDRGYAPGNWKWIVPPTAASTSSIYLGLNKMTEYTL…
AAK43730	PhysarumA	SMART, NCBI	Amoebozoa	Physarum polycephalum	all NOS domains	MLTNNQKYTIPSEIAQRAISPDTKVSTSDCRERFCTAARMDMDYVITDISNPETVLREAKEWLTLFYKEKKLSDENLSIRMNEVYAEVKQTGTYFQTYDELSYACKVAWRNAPRCINRIQWSRMEVIDCRKVITAEEVFEKCLEHLKFATNGGNIITTVTVFAQQRVGHPPPRIWNTQLLRYAGYKQPDGSVIGDPSNIEMTEAAQKLGWVGQGTRFDVLPIVIQMPHEEAKWFSIPKEYILTVQISHPKYAWFEEMKMEWFGVPFVSNIGLTSGGVQYTCTPFNGWFMGTELSRNLGDIQRYNLLPEIATKLGVDPAGPPSSMWQEKANLELNAAILHSFQKSRVSIVDHHTAAAGFMNFWDAEHAAGRGVPADWVWLVPPCAGSASPLFHLEMANWL…
AAK43729	PhysarumB	SMART, NCBI	Amoebozoa	Physarum polycephalum	all NOS domains	MLTNNQKYTIPETVAQRAHSQETQVATTDCRERFCTAARMDMDYVITDITNPEIVLREANEWLAQFYKEKKLPEEKLAIRMKEVYDEVKKTGTYFQTYEELSYSCKVAWRNAPRCINRIQWSRMEVIDCRKVTTAEEVFEKCLEHLKFATNGGNIITTITVFAQQKAGEPAPRLWNSQLLRYAGYRQPDGSIIGDPSNVEMTEAAQKLGWVGQGTRFDVLPIVVQMPNEEPKLFPIPKEYVLTVQFSHPKYPWFEEMKLEWFAVPFVSNIGLTSGGVQYTCTPFNGWFMGTELSRNIGDPQRYNLLPDIATKLGVDPAGPPSSMWQEKANLELNAAILHSFQKSRVSIVDHHTAAAGFMNFWDAEHAAGRAVPGDWVWLVPPCAGSASPLFHLEMANWL…
XP_002381643.1	AspergillusF	SMART, NCBI	Fungi	Aspergillus flavus	Truncated NOS	MQSTQVCEFQTIIKNNPVLASTGCTPQFCQAGRLIHSDEPRVGETRPLEVVKQEALGFLSQLRQEGVYTEDQYTARHLDVLKALKESEVLEPMMVDGVKTVGKTATWTQTSEELLHGIRIAWKNSRKCIMRSHYKELDLCDLRHITTSVGMVKTVIEEAVKAFNKGQIRPTVFAFPPRSTSGTGPMFLSKQLLNFAGYQQEDGSILGDPSNVELTQDIIELGWVPPEPRSRWDLLPIVAMAESDAPAWADVPAELRDLVDIRHPRFENFQKLGLKWYQFPALSRLGFDIGGVQYTAAPFIGWYMDAEIGVRNLADSFRYNTLPDVAKALGFDIENYKKNPEYAEIEAMEDLPDYEQLVWMSRAQAELNYAVRWSFLQKGVSCIGTLAASSDWTRFDDEH…
XP_001825673.2	AspergillusO	SMART, NCBI	Fungi	Aspergillus oryzae	Truncated NOS	MQSTQVCEFQTIIKNNPVLASTGCTPQFCQAGRLIHSDEPRVGETRPLEVVKQEALGFLSQLRQEGVYTEDQYTARHLDVLKALKESEVLEPMMVDGVKTVGKTATWTQTSEELLHGIRISWKNSRKCIMRSHYKELDLCDLRHITTSVGMVKTVIEEAVKAFNKGQIRPTVFAFPPRSTSGTGPMFLSKQLLNFAGYQQEDGSILGDPSNVELTQDIIELGWVPPEPRSRWDLLPIVAMAESDAPAWADVPAELRDLVDIRHPRFENFQKLGLKWYQFPALSRLGFDIGGVQYTAAPFIGWYMDAEIGVRNLADSFRYNTLPDVAKVLGFDIENYKKNPEYAEIEAMEDLPDYEQLVWMSRAQAELNYAVRWSFLQKGVSCIGTLAASSDWTRFDDEH…
CCF34867.1	Colletotrichum	SMART, NCBI	Fungi	Colletotrichum higginsianum	Truncated NOS	MACPFLQSTLAVPPRQVSAEQEFANIRSQYPSLSSTGCTAKFCQSGRMTHMDEERVGRNQSYTQVREDALDFLQQMHRDGLIDTEQLHSRAHDVLQEIQKNSTEGKFTAASESGPEAAPATTVGLVGGLWTQTFEELEFGLRTAWKHARKCIMRSEYSNLRLCDLRHVRTSKKMAETLIENLRVAYNSGEINPTVFVFPPRDINSRGPMIWNSQLLSFAGYEQSNGEILGDPANVELTKAIIELGWTPPRFRSQWDLLPIVTMAEGEEPVITELPKDAFPLVHIRHPKYPELETLGLRWVPAPALSRLGFSIGGVQYTATPFIGWFMDAEIGVRNLADSFRYNALPQVAKVIGLVDGNVDDLPDYERLAVLSRAQLELNYATYWSFAQAGVRMSDSLGA…
EFQ35699.1	Glomerella	SMART, NCBI	Fungi	Glomerella graminicola	Truncated NOS	MACPFLQSTLAVPPRHTSVEQEFANIRSRYPSLSSTGCTARFCQSGRMTHIDEERVGRNQSYAQVREDALDFLQQMHKDGLINTEKLHQRAHEVLQEIQKNSTEGKFISSERGPETAPVTTVGLVGGLWTQTFEELEFGLRMAWKHARKCIMRSEYGNLRLCDLRHVRTSKKMAETLIENLRVAYNSGEINPTVFVFPPRDINSRGPMIWNSQLLAFAAYEQSNGEILGDPANVELTNAIVELGWKPPRFRSQWDLLPLVTMADGEEPVITELPKDAFPLVQIRHPKHPELETLGLRWVPAPALSRLGFSIGGVQYTATPFIGWFMDAEIGVRNLADSFRYNALPQVAKTIGLVDGDVDDLPDYERLAVLSRAQLELNYATYWSFAQAGVRMSDSLGAA…
Jmg_NOS_RUS24704.1	Jimgerdemannia	SMART, NCBI	Fungi	Jimgerdemannia flammicorona		MTPSLTTSFPSAGCPFMPSGGKLEAVDIHHIEQDSYQEYKPSAIKTTAYGTGCSETQCHSSMMSKWNEPSVHDPLPPIQVIKEAREFLEEFYNDLGTEPDRKQTFEHRMANIVEDVTAQGYYYQTFTELEYGVRLAWRNSSRCIMRAQWRNIRVIDCRGDEYATSKGIFDNCVNHLRTAITDIPSDTPDKPSNKMISSQMTVFKQLLPGQTTGLRIWNGQLVRFAAYKQPDGTILGDPAQLELTEYCQKLGWCKPVESRTAFDVLPLITQGAEEAPYIGELPEDAAALVDITHPFYPGFKDLGVKWHAIPAISNFTITIGGCLYPCCPFNGWYLSTEIAARNFGDENRYNLLPRVAKEVMGLDTSSKRNQWRDRAAIEINTAVLHSFDIAGVTITDQHS…
Rhz_NOS_KEP54519.1	Rhizoctonia	SMART, NCBI	Fungi	Rhizoctonia solani		MLAPILDIFVTVPGLNGALLGIPAMAPVASVSSAISQCPVMSGRPLKGNYPQYHGKPEMPHGISKTLNLASGKLQEPVSMPTTFPIGCKENICHGSMMVKHDEPLGGLERTADEVWSEAEEYLAEYYKENKLPVCDLLARLEQVEQDLRSQGYYTHTFDELSFGVKTAWRNARRCIMRSQWSTMQTVDCRGVTTGEEMIEACLKHIETANNGGRVKPTTTIFPQKFPGREGARIWNAQLMRYAGYKMPDGSIVGDPMNIELTNRAIELGWKPKYGRFDILPIIVVPAGGQGEPVMREIPKENIHEVKITHPTLPWFEELGLRWNSHPAVSNLTLSIGGIDYTCCAFSGWFLCNEVATRDLADEQRYNVLPAIGRGLGLPLSNRSLWKDRAVLELNQAVL…
Dendrthl_NOS_THU86598.1	Pterula	SMART, NCBI	Fungi	Pterula gracilis		MTPAPHAVKPDQDISQCPMASMFQSQPLPDGYQNKATELLTNGKMQQPSFLPQTFGQGCQDNVCHGSHMVKHDEALAGADLPTEQVWQEAHDFIREYYYENKLSEADCLARLEAVQKDIFSQGWYEHTLDEVSFGVKTCWRNARRCIMRSQWNTMTTIDARHVTTEEEMFDAIFHHLDATRNGGRIRPHVTIFPQRKPGQVGGRIWNEQLLRYAAYKMDDGSIIGDPVNVEITQRAIELGWTPKYGKWDTLPIILNTDGGKAVYKEIPEHLAKQIMIEHPEYEWFKDLGLRWFDHPPVSAFALSIGGIEYCCAPFSGWFMVTEIATRDLADEYRYNALPDIARGMGLQMNNRALWKDRAVTELNAATLYSWDKAKTTLVDHHSASDSFIVHYEKEIKTR…
Caulctrm_NOS_RKO97432.1	Caulochytrium	SMART, NCBI	Fungi	Caulochytrium protostelioides		MTSATLADRKAAVVAEISKTGTYVQTLAELTFGCRVAWRNAPRCIYRVQWTRLRVLDCRHVQTSHDVYLSVLTHLRQACTSEGIISSLVSVFPPRSPGAKGYWRIWNAQLIRYAGYTNADGSILGDPYGVIFTQQAMEMGWTPPNPRGPFDILPLIVQDPHGEVTCLFIREVNITHFAYPKLAEANLKWYAIPAISNMGFDIGGIQYCCTPFNGWYMETEITRNFLDRQRYNLIEKLSDILEIERNDQELWKDQVQLILNQAVLWSFAQSRTSIVGHHAASDSFMVFFNQEMEQRGHCPADWVWIVPPAGSGVTTVFHQEMLSYFLKPMI
SARC_07147.1	Sphaeroforma	SMART, NCBI	Ichtyosporea	Sphaeroforma arctica JP610	Truncated NOS	MVDLKKSPRFPCPTRPATFEQIHSGNTWPAKSLKAQEIVLVKETWNKSLAWISMVQEAWVQRVVVEIGCGDSKVPFGNFFPVIGDYLIGITDIAVRALDAKTEIIARESYSALHPNPSRRYQTFQDYAMFFTGLGWTRETWETITRSFIWALQSHGPYLDVDEREDLALGDRGILGRFFRSQVVSRALSSIQLGLLSDEEAYAIDNICKPEELHTKDLGFIVTHTNNPWGSTDEQDFGVDFFRDHADQSGLTSFFSSIVIIACEMYQEFEPSIPQLQKLGEEAKHLDIPCHMEDNIVGYVASTLSRSKQFDAIEECAIFKLIWRVVLFVLEPTRAAESLTKEAHDWVKQMAFERNWVPERLVQRLREISVSVHRTGSYEHTTEEIEYGAQVAWRNSAKC…
Prokaryotic NOSs
ZP_08493682.1	Microcoleus	SMART, NCBI	Cyanobacteria	Microcoleus vaginatus FGP-2	Oxygenase+FAD & Ca-reverse	MTNSTFNNLPADAATILVLTSDIHYLPAKQFVSLAVTSERFQVCGLKRFGAIAAATNLVSSEWLNLGLNSQNILPEEFDSAEAAVIFIMPTDLSEVVALTRSFIDIAKKKGIRRLAWVAPACLNGKVADRLATAESLVRDLNIETLILRHAPLFSHLLMQKKELRFRRTLSLPLGTSTIPWLDPSALAEGLSKWLHGEINNQPPEILTGSNLLSGADIALELSAMLRQTMSAQQFARLRFEAIDIDKSGQIEAQELFPYLLDLGYSNDESESILEQADKDKNGTIDFDEFVYGLEAHLNRILADVPTEVRYFDLPTSAALHDAMAGGMNEKAAQSQLDWLVGLSKSGLTEHGVATAQWLGRKTLGLSDWIAQHILELINVYILPGRGILTISEGFLAGR…
ZP_05039722.1	Synechococcus	SMART, NCBI	Cyanobacteria	Synechococcus sp. PCC 7335	all NOS domains+ globin	MLVNDSRPTVEAHVLSVVRLVELCASGIPSNNEFKYKANVRVTCSGTEQSNTQLMTRLQPSWLVDIAHPSNCLFTVTLFYRQGGLGQPWHEAGSIKVTTADLFDKQRSVEISRPVATWPAAPELMLNARFTCSDHTSQSGEAVSLSLAGTRANASRRPTSLALVSDDSIELPEAIPLTYSEAVIVKDVWNKLRAWKELQMETFFKRLLLEVPELDYIFGEAFESIPDYFFEMFDCCVRELCPHTENVVWEPMMGVPPEKGDAFDTVADYGALFADIGMQPQHWLRARQVWMWMLPQIPYLEEYDREDLAKGNKSALCKFFNTHVIGGMVAARDRYDSALPPALVQKMADSWQYFAPRKNEMGVEFYQTLFERYPQVLPIFGRADMDYLSTHLFQSLEFI…
YP_003391026.1	Spirosoma	SMART, NCBI	Bacteroidetes	Spirosoma linguale DSM 74	all NOS domains + globin	MPTSTRKYAKDDISDPVHTIRITEVVATGYPENGYVYRGTIQARHTTATSVGEQLLQARRKPEWLINGRHRGDGDLWLSFQYRHEDEHHWQSMTPVAIPLPAPNDGQSSTDTYLPLRGWTEAPHMQVRIRLTKEQADDHVGIPLMHSTNDTAQPSVTGCPFFAPKTTPAPPVTRPAANENQPAGKPDDGTFPDQLTAPEQVIVKDIWNKFMAYQDMLIELFVERLLHEEPELISHFGDAIDLIPAYFASLFDVSVRQLMPRTEQMPNTSARGIYPKPTEGYNLVDEYVALLTDLGMRPNHWLTARRVWSWTLVQIPHLEEYDLENLSKGSGSAMYRFFTRDILTPALDATQRYAEALTPDMIRQMRQIGDELSANARVIGTDFYHALFQTHPEIIPYFN…
YP_001612220.1	Sorangium	SMART, NCBI	Mixobacteria	Sorangium cellulosum	Oxygenase+FAD+Fe &Ca-reverse	MALPSTMSFLKIVCSEPRNYLASFLQSLPIEPAGPAIALVMGTADLAYPLVAARTFLASAREVGASHLLWVAPYFPPSSRVGQQIRDAEASVRASGQAVTTVWHGPLLSALTLWREDIRLRRTLPLPLGGGALPWVAPADVARRAIRALEQPAAPAPVVCGPAACSGAEVAAALSRGLRAGLTSERFAWRRFEEIDRDHDRKLSEDELLPYLTGLGMRADEAKALLLAADTTGDGTIDFEEFTAGLRGRLDNLVQQLLREDSFELRYVDTPADRAAAALVQAGLRKAAAEALIEGWASLAREGIPADVRGSDEAWLELPPASVDAWAERHALDFVNVHLLPGQGLLSRREGVVESSAAMGALAGKEAAISKIVDGAGRILSLSRALDGSGVSARWLDAP…
WP_006671088.1	Halobiforma	SMART, NCBI	Archea	Halobiforma nitratireducens (nitric oxide synthase oxygenase)	Oxygenase only	MHAPVPEYEPTELYAEAEAFVRQCYSELGRDDEIEDRLTEVRRSIAESGHYEHTPAELEYGAKLAWRNSNRCIGRLFWETLDVIDARDRDTAEGVYDALCGHLEQATNGGDIRPTITLFEPMIRGRRQVRLWNHQLIRYAGYETDDGIVGDPAEVEFTEYCQSRGWESEETEFDVLPWVIQMEDREPELFEVPEDLVLEVPIEHPEYDWVADLGLQWYGVPVVSNMRLEIGGLQYTAAPFNGWYMATEIAARNFADEDRYDMLPAVAERLGLETTDNRALWKDEALVALNRAVLHSFERDGVKIVDHHTAAEQFEAFERREEDAGREVTGDRSWLLPPMSSATTHVFHNEYDDTVKTPNFFYRESPYEKDTGT
WP_092903334.1	Halostagnicola	SMART, NCBI	Archea	Halostagnicola kamekurae (nitric oxide synthase oxygenase)	Oxygenase only	MHASPTEYSPRELYAEADAFVRACYPELGRESEIEDRLDEIADEIERRGRYEHTSFELEHGAKMAWRNSNRCVGRLFWQQLNVADARDCETARAVHEACCRHLERARNGGNIRPLITVFKPMIDGEHQVRLWNYELLRYAGYRTEDGVVGDPDEVELTEYCQSRGWEGEGTRFDILPHVIQIRDEQPELFEVPESVVGEVRLRHPDYEWFEDLGLKWYDVPVVTNMRLEIGGIHYTAAPFSGWYVSTEIGARNLADRDRYDMLPAVAERLGLDTRNDRTLWKDEALVELNRAVLHSFAEDGVQIVDHHTVTDQFERFEENEAAAGRAVTGDRSWLLPPMSPATTHVFENDYDNTVEKPNFFYQDPPAGLTERRESLGR
