# Supplementary material for: Nitric oxide signaling in ctenophores
Source: Front Neurosci. 2023 Mar 22;17:1125433. doi: 10.3389/fnins.2023.1125433 (PMC10073611; doi:10.3389/fnins.2023.1125433)
Supplement: Supplementary Table 2 — Sequences of different cyclases identified in comparative ctenophore RNA-seq datasets. [file Table_2.XLSX]

## Sheet: Cyclases
Gene Name or Name in tree	Species	Phylum	Gene classification based on tree	Species, NCBI SRA, contigs name	Cyclase domain in FastA	Protein Sequence
sGC4	Ba	Ctenophora	Membrane receptor cyclases	Bolinopsis ashleyi_SRR5892570 recovered from transcriptome (SRR5892570). Assembled using contig: a198861;4	>Ba_sGC4 MPRYCLFGDTVNTASRMESNGLPSRIHTSAHFYHHLEQQGEFIFEERGEMEIK	MPRYCLFGDTVNTASRMESNGLPSRIHTSAHFYHHLEQQGEFIFEERGEMEIK
Nitl	Bea	Ctenophora	Soluble guanylate cyclases Ml-NIT-like	Beroe_abyssicola recovered from transcriptome (SRR777787). Assembled using Trinity.contig: a182090;15	>Bea_Nitl EKKRTDDLLESMLPKSVADQLKSGNMPPPEWFECVSIYFSDIVGFTAISSGSKPIEVLDMLNDLYTLLDTCIEKYDCYKVETIGDAYMVVSGLPIRNGERHAAQIGLMSLDFLDNVNNFVIGHLPNEKIKIRIGMHSGPVVAGIVGKKMPRYCLFGDTVNTASRMESNGEALKIQMSEQSYKILDNHGGFII	FNYTFPPNRKLPLYAANYHDAVLLWAYAIKHHYDPEKKGLQVEELYDKTFTKEHFNGIEPITGNIKLDANGDRENSFLFWHLDHNGEWEKVGQYVNDKYEVLVNEADIAWPNAAKSAPQAEPECGFTGEKCDNTLTIAIGATTGAVAILVSGLAVMIYMYRKVTYEAALAAMSWRIPINNVRDVARDPLGSSVFGSRRSMLATPDSSLSSQSTNLKGKTQQFFSRRGQYENKIVALKTVLPQYMNITRELMVQMKTLKDLRNENLLTVYGAIIERDISYLVTEYCSKGSLQDILENDDVKLDDMLKFSLINDLAQGLKYIHESVIDSHGYLKSSNCIINNQFALKISDFSKTIFMSDMERLSRATEEAMNERLVYRAPELLRMSCVPCQGTREGDIYSF…
sGC1	Bea	Ctenophora	Soluble guanylate cyclases sGC1	Beroe_abyssicola recovered from transcriptome (SRR777787). Assembled using Trinity.contig: a6248;5	>Bea_sGC1 SPFAYVRFLEAFYMRIAEVLESHKVNEIETAAGECLVVSGLPDRSSTSKHCSEIAHTALGLRSVMCRGLQLGVHGDFVCFRLIQGIASGPCAAGIIGVKLPRFCVFGDTVNTAARMKSTCLGMRIQITDICSIILEEGFVVTKRGTIFVKGKGEMETHWLIS	MSPFAYVRFLEAFYMRIAEVLESHKVNEIETAAGECLVVSGLPDRSSTSKHCSEIAHTALGLRSVMCRGLQLGVHGDFVCFRLIQGIASGPCAAGIIGVKLPRFCVFGDTVNTAARMKSTCLGMRIQITDICSIILEEGFVVTKRGTIFVKGKGEMETHWLISERNSNHDYDDIPRHAGNSNQNKS
Mianpr3	Bea	Ctenophora	Membrane receptor cyclases Mianpr3	Beroe_abyssicola recovered from transcriptome (SRR777787). Assembled using Trinity.contig: a566754;11	>Bea_Mianpr3 EKLKADKLLYRMLPMRVAEKLKKGEAVMAEWFDEVTIYFSDIVGFTNICSQSDPLQVVDFLNDLYTCFDGVIDSYDVYKVETIGDAYMVVSGLPNKNGSKHSSEIADMALDLLHHIKTFKIRHKPNVKCALRIGLHTGPCCAGVVGLAMPRYCLFGDTVNMASRMESNGIALKIHISPETYGALEARGTHILE	METATQSAEDVDSLAVTLHDAVLLYAIGLNKSITARVEECRVVKKDISDIEFEGIINHINIDERGDVVNPDTLVLNFQESPSGSYQLQEVGEVTNSTFKAVAGSRIVWPGNRYDNINDCGDNNELCPAEDKGGVTMIIVVVILVILMITGAIFAAIWFRKKKIQLTTAWKIAYNDLNFDVDRAGNAIGSTILGSRLIGSKAESLVSQLMDGPDNISGIKRATYKRQAVAVKFLKRNNLTVSNTFMKQMNMLREMEHGNIVKFYGICVQPNKVCTIFAYCPKGSLQDILQNEKLNLDVMFQQSFITDIIKGLEYIHKSNLCFHGNLSSQNTLIDGHWVLKLTKFGLQTLREKSEKEEMQKTYDDYDDEMINVIKRKRAKLWAPPEHTDTPLQGSQKGDIY…
Mianpr1	Bea	Ctenophora	Membrane receptor cyclases Mianpr1	Beroe_abyssicola recovered from transcriptome (SRR777787). Assembled using Trinity.contig: a564862;19	>Bea_Mianpr1 EEKKKTDRLLYAMLPKKVAEDLKQGNPVLCSKYDCCTIFFSDIVGFTHLSSSSTPLEVVELLNQMYTAFDSIIDEHDVYKVETIGDAYMVVSGLPEKNGDQHAAEIATMALKIVCFCRGFRVPHRPNQIVNIRAGIHSGPVVTGVVGLKMP	MIDSKYLPQYTNPQDAIEFCKQDCGDPNDAGLENCCIWHYNVHSCPLDAITEADDICGPWIQPSGNVFTHTASLASRMQEWETEVVLNSAGQSNYIIAHIKIGTIQMALGKKMHVHPKADCGDGYCDPMTETCESCKMDCCPGLKLTILILIIVISSLLVLALLVIPLVWYLQKQRFLYDETWIIDWDEIKPSTGYKGFGSVKSIGSTMLSQTSLGQNGDVNVQTLRGQIFCDTGIYEGKLVSVKKIQKAQFQLSRAARVEIRNVRALDHMNLAKFGGIVTEINNFSIITEYCNKGSLNDVLLNDEIPLNWGFRLSFAQDICRGMEYLHNHKMYHGRLKSSNCIIDDRWVCKLTDFGLPNIRKADMDPEFGEQFGSVREKRINRKGSKNVYSSLRGMNR…
Mianpr3l	Beo	Ctenophora	Membrane receptor cyclases Mianpr3	Beroe ovata recovered from transcriptome (SRR6074516). Assembled using Trinity.contig: a182090;15	>Beo_Mianpr3l TGLPNRNGKKHSSEIADMALNLLDHIKTFKIRHKPDTKCMLRIGLHTGPCCAGVVGLAMPRYCLFGDTVNMASRMESNGIALKIHISPETYEALRAAGTHTLEPRGLMDIKGKGEIYTYWVTG	VGSTQSTGLPNRNGKKHSSEIADMALNLLDHIKTFKIRHKPDTKCMLRIGLHTGPCCAGVVGLAMPRYCLFGDTVNMASRMESNGIALKIHISPETYEALRAAGTHTLEPRGLMDIKGKGEIYTYWVTGKVEKKGAVTVQVACPSSSTGLHSNT
Mianpr2	Beo	Ctenophora	Membrane receptor cyclases Mianpr2	Beroe ovata recovered from transcriptome (SRR6074516). Assembled using Trinity.contig: a522482;2	>Beo_Mianpr2 IEKGKADNLLCRMLPQPIAEKLKQGEPVAPQAFDEVTIYF SDIVGFTDLSGQSTPFQVVDLLNDLYSLFDGIVERHDVYKVETIGDAYMVVSGLPVRNGQ RHVAEIANM	MEQYTDNLEDLVAERSEQLAIEKGKADNLLCRMLPQPIAEKLKQGEPVAPQAFDEVTIYF SDIVGFTDLSGQSTPFQVVDLLNDLYSLFDGIVERHDVYKVETIGDAYMVVSGLPVRNGQ RHVAEIANM
Mianpr3	Beo	Ctenophora	Membrane receptor cyclases Mianpr3	Beroe ovata recovered from transcriptome (SRR6074516). Assembled using Trinity.contig: a482674;8	>Beo_Mianpr3 TGLPNRNGKKHSSEIADMALNLLDHIKTFKIRHKPDTKCMLRIGLHTGPCCAGVVGLAMPRYCLFGDTVNMASRMESNGIALKIHISPETYEALRAAGTHTLEPRGLMDIKGKGEIYTYWVTG	VGSTQSTGLPNRNGKKHSSEIADMALNLLDHIKTFKIRHKPDTKCMLRIGLHTGPCCAGVVGLAMPRYCLFGDTVNMASRMESNGIALKIHISPETYEALRAAGTHTLEPRGLMDIKGKGEIYTYWVTGKVEKKGAVTVQVACPSSSTGLHSNT
Mianpr2	Beo	Ctenophora	Membrane receptor cyclases Mianpr2	Beroe ovata recovered from transcriptome (SRR6074516). Assembled using Trinity.contig: a187669;3	>Beo_Mianpr2 MHTGSVCAGVVGLKMPRYCLFGDTVNTASRMESNGLPLKIHMSEAAFTALDKIGGYHMEC RGEIAIKGKGMMKTWFLAGK	MHTGSVCAGVVGLKMPRYCLFGDTVNTASRMESNGLPLKIHMSEAAFTALDKIGGYHMEC RGEIAIKGKGMMKTWFLAGK
NOS	Bi	Ctenophora	NOS	Bolinopsis infundibulum NO recovered from transcriptome (SRR6074521). Assembled using Trinity.Combined two contigs together a20757;2 and a200394;14	>Bi_NOS	MNLLAESRYNLMEPINRAIKLDVSKNSTYWKCTVATELTRAVYHSFKLARVSMTDHFTLS VSFHLFMKEEMRTRGGCPTDWLWVVPPMSGGLVPTFHQEMLRYTLSPSYEYQPGPEMFFR KRRNKVSFRALATTVMKCLEMMREPIASTFGEGGPPSMAEEFHRNLLNKSYRFDGMKYAV FGLGSSQYIETFANFGKTLDREMEIGGGTRITEVGFGDDQGNQKLEFDNWIKALYEKCCK DYLPLSGRPQGTAIEGATLDKVYRWRYSDKRSLSECFQEEIGPSEKMFEFTVKAKKSLSP DGASEKYYLLTLSYNADPKRDMLLFLPGQHIGIFPKNLSSVKEKIVRRLSDVPFSSIPLI IEEKIAIHEPWRQWNPNYSGLTIDEFFGNVADL…
Nitl	Bi	Ctenophora	Soluble guanylate cyclases Ml-NIT-like	Bolinopsis infundibulum recovered from transcriptome (SRR6074521). Assembled using contig: a2315;16	>Bi_Nitl YDCYKVETIGDAYMVVSGLPVRNGDRHAAQIALMSLNFLSCLKTFVISHLPEKKLNIRIG MHSGPAVAGIVGKKMPRYCLFGDTVNTASRMESNGEPEKIQM	YDCYKVETIGDAYMVVSGLPVRNGDRHAAQIALMSLNFLSCLKTFVISHLPEKKLNIRIG MHSGPAVAGIVGKKMPRYCLFGDTVNTASRMESNGEPEKIQMSSQSYSILSSHGGFIIDP REGLVDMKGKGKQQTYWLQGVEKDLNIDNPRHFTDRTALQKRESNAVTTHATNLVYTVDS NSKKNTVKSSSSPNDMVNYNNLNHVDSKNHKVHLNNKEFQ
sGC1	Bi	Ctenophora	Soluble guanylate cyclases sGC1	Bolinopsis infundibulum recovered from transcriptome (SRR6074521). Assembled using contig: a1514823;8	>Bi_sGC1 MLPRAVAEKMKQGQSIRAELFDTVTVYFSDVVSFTNLCSQSTPMEVVAFLDDMYTMFDSIIESYDVYKVETIGDAYML	MLPRAVAEKMKQGQSIRAELFDTVTVYFSDVVSFTNLCSQSTPMEVVAFLDDMYTMFDSIIESYDVYKVETIGDAYML
Mianpr2	Bi	Ctenophora	Membrane receptor cyclases Mianpr2	Bolinopsis infundibulum recovered from transcriptome (SRR6074521). Assembled using contig: a1509224;15	>Bi_Mianpr2 IEKEKADNLLCRMLPKPIAEKLKQGEPVAPQAYDEVTIYFSDIVGFTDLSSQSTPFQVVDLLNDLYSLFDGIVERHDVYKVETIGDAYMVVSGLPVRNGNRHVAEIANMSLDFLNFVKK	INAEYGGFKVVCYKVWYFDDTADATEKEATAKEILKECKDEVRVFMILAYDSDVILFLKTAHSTPSFPFKESAFISLEVTTATVKNDTQKYTRGLLSLSQKNPNNTMFQDLTNNVRKITGKPDIVLDVYSATLYDSLLTYAMAAKKIKDDYYLENDSQELAVKEAGAKKLIKNGTNMAQVISTLDLFEGASGQVKFDANADRKTSLEVFQAQVVDGTIYLVPIFETDSTGKLKLVQDATFQWNDGSDNTPSACGDGRELCTEPDIQKTILLVTLPIGVTLLVIVSVLIVFLLWRNKVQRLQDRCLWKIRSCDVEFKDAAAQSGRFRSVDRSMSRMSTASDATLNHGIVAYYKNNPTFLKYLNTDIKYFTVTDEIILEFKQVRELTHQNLNPYIGSCVEV…
Mianpr3	Bi	Ctenophora	Membrane receptor cyclases Mianpr3	Bolinopsis infundibulum recovered from transcriptome (SRR6074521). Assembled using contig: a1509224;15	>Bi_Mianpr3 MLPMKVAEKLKRGEAVIAEWFDDVTIYFSDIVGFTNICSVSGPLQVVDFLNDLYTCFDSVIDSYDVYKVETIGDAYMV ASGIPN	MLPMKVAEKLKRGEAVIAEWFDDVTIYFSDIVGFTNICSVSGPLQVVDFLNDLYTCFDSVIDSYDVYKVETIGDAYMVASGIPN
MlACY1	Bi	Ctenophora	Adenylate cyclases	Bolinopsis infundibulum recovered from transcriptome (SRR6074521). Assembled using contig: a1504932;26	>Bi_MlACY1 >Bi_MlACY1a GETLLKEVLIKSIMPEAVCHQILESGVLHDSVLCKDPEYMMRNLPINLMEPVSILYADLV GFTAMSSTLLAPELVDLLTDLYGRFDCVAEAYNCENISILGDCYFAVSGCPEADERHADN CMYTGVGLINATREFCQQRNKSIDIRVGIHTGIVLCGIVGGTKFKYDVWSSDAKLANYME SGGVPGRVHISEKTKGCLQDNWDFEEGF >Bi_MlACY1b EEEKVTTQLFNTIIPKHVSDQFLSELRYSHSYDHVGVIFASVTNFWDFYEEKFEGGMGCI RVLNEIVRDIDDLLMSVDNTTRRSDVRWAAIQKIKTVGPCYMAASGLDPVTEEQTRQGNH EHIVNLMEFCFKILETIKQFNSYTFGTNFT…	MEAHHLLSKKGFRTKSYGTGSKVKLPGPTVDKPNVYDFNTPYEQIAEDLRNKDMSFYTQNGLLNMLDRNKRIKGKPEK FQRCNEEFDLIVTCQEHSDLSADSEPVQCVFYLLTLLGVNLVGASTRFYDELTSRRVFYKIGRSLISRQDALGETLLKEVLIKSIMPEAVCHQILESG VLHDSVLCKDPEYMMRNLPINLMEPVSILYADLVGFTAMSSTLLAPELVDLLTDLYGRFDCVAEAYNCENISILGDCYFAVSGCPEADERHADNCMYT GVGLINATREFCQQRNKSIDIRVGIHTGIVLCGIVGGTKFKYDVWSSDAKLANYMESGGVPGRVHISEKTKGCLQDNWDFEEGFGSKREPELQGIRTY LLKQEFQDTVVVEPKKKDISETA…
NOS	Ca	Ctenophora	NOS	Coeloplana astericola NO recovered from transcriptome (SRR786490). Assembled using Trinity.Combined two contigs together a65247;2 and a583593;7	>Ca_NOS IDIKHSSIPAISKLGIKWYAIPSVSFMLLEAGGIQYTGAPIAGFYQDTEVSIMD LLARSRYNLLETVVGLEITRAVYESYKNKGVTIVDHFTISERFQSFMKEELELRGGCPAD WVWIVPPLSSGVVPTFHQEMLRYTLHPSYEYEIDA	DLKSYVIDIKHSSIPAISKLGIKWYAIPSVSFMLLEAGGIQYTGAPIAGFYQDTEVSIMD LLARSRYNLLETVVGLEITRAVYESYKNKGVTIVDHFTISERFQSFMKEELELRGGCPAD WVWIVPPLSSGVVPTFHQEMLRYTLHPSYEYEIDAEEYFVKPRKKLTFRGVAWIVYFFVM KAVEKFRQRKMMSIVYATETGTSREFAKTTSELFEYGFNVNLMSMDEVDQDETEFYQKIK DSVFTIFIVSTFGVGESPLMAATFAKQLKDLENYKGVKWFEDIKYGVFGLGSSDYPNLAA FGKTIHNRLQDVGGEPLVDVGIGDDQKDQLDAFEQWINKMYQVSCGRFLPSAADGTGSSL NTLYRWRLENPRPLKEVLQAHVGSGGHVKSFTV…
Nitl	Ca	Ctenophora	Soluble guanylate cyclases Ml-NIT-like	Coeloplana astericola recovered from transcriptome (SRR786490). Assembled using contig: a196399;12	>Ca_Nitl VLPEWFDAVTIYFSDIVGFTSLSGDSTAMQVLD LLNDLYTVFDECIEKYDCYKVETIGDAYMVVSGLPIRNGDRHAAQIALMSLDFLNNVKNF VIRHKPDAQLMIRIGIHSGPVVAGIVGKKMPRYCLFGDTVNTASRMESNGQALKIHMSEQ TYNILIKHGGFVIEYRGLVEMKGKGKLPTYWLQG	MAQSNEYGFIIIPTNYFPLYTWEGKDDDLYYNKSQKYRDEDARKAFQSAFIITADIDTSR FAEFEENVKERAKQPPFDYDFDKAKRQVPLYAANYHDAVLLWAYALRNHYNSAEKSINVS ALYNRKFNASNFGGIEPITGDIELDEYGDRINRFKFWHLDADGQKWVEVGKYDGGEYKEI IPTDKIAWPNGGTKAPPAEPECGFDGKGCKSKSQTIAISVGVGAAVILVAGFIVMAYMYR KARYEAELHAMNWKIQMTEIRNINNSKLGSSIFGTRSRLTMDSQNSSNPSAKVNGRHTQY FSKRAYYQNKVVAMKVVLPQYMTINRSLMVEMKALKELRNDNLLTVHGAISDNLCYLVTE YCNKGSLQDILENEEIKLDDTFKFSLINDLVKG…
Mianpr1	Ca	Ctenophora	Membrane receptor cyclases Mianpr1	Coeloplana astericola recovered from transcriptome (SRR786490). Assembled using contig: a630109;4	>Ca_Mianpr1 MLPQSVAEELKQGRQVTAKKYATSTIFFSDIVGFTSLSSTSTPMEVVELLNAMYTAFDSI IDDHDVYKVETIGDAYMVVSGVPQENGLKHAEEIAEMAIKIVCFCRGFRVPHRPDQIVNI RAGIHSGPVVTCVVGLKMPRFCLFGDTVNMASRMESTGQALKVQ	MLPQSVAEELKQGRQVTAKKYATSTIFFSDIVGFTSLSSTSTPMEVVELLNAMYTAFDSI IDDHDVYKVETIGDAYMVVSGVPQENGLKHAEEIAEMAIKIVCFCRGFRVPHRPDQIVNI RAGIHSGPVVTCVVGLKMPRFCLFGDTVNMASRMESTGQALKVQ
sGC1	Ca	Ctenophora	Soluble guanylate cyclases sGC1	Coeloplana astericola recovered from transcriptome (SRR786490). Assembled using contig: a933698;5	>Ca_sGC1 MLPYSVVRELRKCKDTPYVGSYQSATVLFADLADFQRLAARDMSPFAYVRFLETFYTRIAEVLESHNVNEIETAAGEC LVVSGLPDRTTSKHCSEIAHTALGFRSIMCRGLQLGVHGDFVCFRLIQGIATGPCAAGVIGVKLPRFCVFGNTVNTAARMKSTCLGMRIQITEACKYV LEEEFLISKRGVIYVKGKGEMETHWLI	MLPYSVVRELRKCKDTPYVGSYQSATVLFADLADFQRLAARDMSPFAYVRFLETFYTRIAEVLESHNVNEIETAAGEC LVVSGLPDRTTSKHCSEIAHTALGFRSIMCRGLQLGVHGDFVCFRLIQGIATGPCAAGVIGVKLPRFCVFGNTVNTAARMKSTCLGMRIQITEACKYV LEEEFLISKRGVIYVKGKGEMETHWLIGVRNNMTEEEMSVYAGNKMSSTQKVQDIPNEDQVTSSKSSNKKQKDDKSKFSMNSKSLGPFS
Mianpr2	Ca	Ctenophora	Membrane receptor cyclases Mianpr2	Coeloplana astericola recovered from transcriptome (SRR786490). Assembled using contig: a580925;35	>Ca_Mianpr2 MVVSGLPTRNGNRHVAEIANMSLDLLKSVKKFKIRHKPDKQLLLRIGMHTGSVCAGVVGH KMPRYCLFGDTVNTSSRMESNGEPLKIHLSSD	MVVSGLPTRNGNRHVAEIANMSLDLLKSVKKFKIRHKPDKQLLLRIGMHTGSVCAGVVGH KMPRYCLFGDTVNTSSRMESNGEPLKIHLSSD
MlACY1	Ca	Ctenophora	Adenylate cyclases	Coeloplana_astericola_SRR786490	>Ca_MlACY1 MITCMKEVRDNTRVNINMRVGINTGTVLCGVLGLRKWQYDVWSDSVTIANHMESGGVSGR VHISAATKSYL	MITCMKEVRDNTRVNINMRVGINTGTVLCGVLGLRKWQYDVWSDSVTIANHMESGGVSGR VHISAATKSYL
Nitl	Dg	Ctenophora	Soluble guanylate cyclases Ml-NIT-like	Dyrodora_glandiformis recovered from transcriptome (SRR777788). Assembled using Trinity.contig: a219649;7	>Dg_Nitl AEKKRTDDLLESMLPKSVADKLKAGTVVPPEWFDCVSIYFSDIVGFTAISSKSKPMEVLDMLNDLYTLFDTCIEKYDCYKVETIGDAYMAVSGLPIRNGDRHAAQIALMSLDFLTCIKHFVVSHLPTERLKIRIGMHSGPVVAGIVGKKMPRYCLFGDTVNTASRMESNGEPERIQMSEQSYNILASHGGFVI	MSDMERLNRANEEARNERLVYRAPELLRMQCIPCQGTKEGDVYSFGIIVHEILVREGPFGLSSMECDLTAAEVMSMISRSDLETPYRPEFPFSTDNKFSTISSMARSSWDEDPLQRPTFSNIRTTLRAIRVDTSGGIVENLLGRMEKYATNLEEVVEERTSQLQAEKKRTDDLLESMLPKSVADKLKAGTVVPPEWFDCVSIYFSDIVGFTAISSKSKPMEVLDMLNDLYTLFDTCIEKYDCYKVETIGDAYMAVSGLPIRNGDRHAAQIALMSLDFLTCIKHFVVSHLPTERLKIRIGMHSGPVVAGIVGKKMPRYCLFGDTVNTASRMESNGEPERIQMSEQSYNILASHGGFVIEPRGLVEMKGKGKIPTYWLQSIEKDLHVLNPRQFTDQATALK…
sGC1	Dg	Ctenophora	Soluble guanylate cyclases sGC2	Dyrodora_glandiformis recovered from transcriptome (SRR777788). Assembled using Trinity.contig: a556873;3	>Dg_sGC1 MCRGLQLGVHGDFVCFRLIQGIASGPCAAGVIGVKLPRFCVFGDTVNTAARMKSSCLGMR IQITDICSVILEEGFLVTKRGTIFVKGKGEMETHWLIGERN	MCRGLQLGVHGDFVCFRLIQGIASGPCAAGVIGVKLPRFCVFGDTVNTAARMKSSCLGMR IQITDICSVILEEGFLVTKRGTIFVKGKGEMETHWLIGERN
Mianpr2	Dg	Ctenophora	Membrane receptor cyclases Mianpr2	Dyrodora_glandiformis recovered from transcriptome (SRR777788). Assembled using Trinity.contig: a673015;9	>Dg_Mianpr2 IEKEKADNLLCRMLPKPIAEKLKQGEPVAPQAYDEVTIYFSDIVGFTDLSSQSTPFQVVDLLNDLYGMFDGIVERHDVYKVETIGDAYMVVSGLPVRNGNRHVAEIANMSLDFLAGVKKFKVRHLPENKLFLRIGMHTGSVCAGVVGLKMPRYCLFGDTVNTASRMESNGQPLKIHMSDAAHTALEKIGGY	MSRMSTTSDATLNHGIVAYYKNNPVFLKYLNTDIKQFVVTDTIIQEFKQVRELTHQNLNPYMGACVEVPDNFFLASIYFRKGSLQDVLSDSNLKIDDMFKMSFIFDICKGMQAIHNSPIKYHGLLKSCNCVIDSHWVLKITDYGLRGFLSNYALVDPLKSEDGKFFDLLWTSPELLRSRGSPEKTEMGSQKGDIYSFAVIVTEIMSKNTPYGDVNCSAREIVDKVKAGYDPPFRPDMPLECSDGMAELINMCWDENPALRPDFPKILGFLQVLHPQKQRSITDRMIKMMEQYTDNLEDLVAERSEQLAIEKEKADNLLCRMLPKPIAEKLKQGEPVAPQAYDEVTIYFSDIVGFTDLSSQSTPFQVVDLLNDLYGMFDGIVERHDVYKVETIGDAYMVV…
NOS	Ed	Ctenophora	NOS	Euplokamis dunlapae NO recovered from transcriptome (SRR777663). Assembled using Trinity.Combined two contigs together a1135264;10 and a1142586;4	>Ed_NOS	MFDLLPVIITDADQSTEMFELPNDIQGYTVDIFHPKIPAIANLGLKWYAIPSVTSMMLEA GGIQYTCAPITGFFQDSEVSVLDLLASPRYNLLEPVGRVMELDVTSNLSYWKADVCTELT KAVNCSYREAGVTIIDHFTYNMGAYNEVYLDHFTMSEEFHTFMAEEVKTRGGCPADWLWV VPAMSSGITPVFHQEMARYMMSPSYEYQSSAEEFFKKKKERRASFYSVGWTVLCFVSMLR KRFKERKKIAFIYATETGTAFNFTQFAITLFQKAFDTAT
Mianpr2	Ed	Ctenophora	Membrane receptor cyclases Mianpr2	Euplokamis dunlapae recovered from transcriptome (SRR777663). Assembled using contig: a1117484;10	>Ed_Mianpr2 MLPKQIAEKLKQGEAVAPQAFDEVTIYFSDIVGFTDLSSQSTPFQVVDLLNDLYTVFDGI VERHDVYKVETIGDAYMVVSGLPNKNGKRHVAEIANMSLDLLDAVRKFAVRHVPGYKMML RIGMHTGSVCAGVVGLKMPRYCLFGDTVNTSSRMESNGEAMRIHCSEPTWDLLN	MLPKQIAEKLKQGEAVAPQAFDEVTIYFSDIVGFTDLSSQSTPFQVVDLLNDLYTVFDGI VERHDVYKVETIGDAYMVVSGLPNKNGKRHVAEIANMSLDLLDAVRKFAVRHVPGYKMML RIGMHTGSVCAGVVGLKMPRYCLFGDTVNTSSRMESNGEAMRIHCSEPTWDLLNTYDCYD FEKRTPMEIKGRPMSQFY
sGC4	Ed	Ctenophora	Soluble guanylate cyclases sGC4	Euplokamis dunlapae recovered from transcriptome (SRR777663). Assembled using contig:a473465;22	>Ed_sGC4 EEKKKTDRLLYAMLPASVAEDLKQGKAISATKYDASTIFFSDIVGFTNLSSSSTPMEVVELLNQMYTAFDSIIDEHDVYKVETIGDAYMVVSGVPNKNGDKHAEEIAMMAIKIVMFCRGFRVPHRADQIVNIRAGVHSGPVVTGVVGLKMPRFCLFGDTVNMASRMESTGEALKIQVSPTTHRLLKDREDFRF	MRERRINRVYRPPEALADPTLIHQPSTDVYSFAIILVEIGDRTEISPPEETIFDPLWRPELPELNEQDNDQDNKCPEASKYVDLIVSCWQDRPSARPTFEGVKKTLHIINPYKENPVDMMMKLMEKYSKHLEMVVCERTFDLIEEKKKTDRLLYAMLPASVAEDLKQGKAISATKYDASTIFFSDIVGFTNLSSSSTPMEVVELLNQMYTAFDSIIDEHDVYKVETIGDAYMVVSGVPNKNGDKHAEEIAMMAIKIVMFCRGFRVPHRADQIVNIRAGVHSGPVVTGVVGLKMPRFCLFGDTVNMASRMESTGEALKIQVSPTTHRLLKDREDFRFEYRGKVEVKGKGTQETHWLLGRDNLSISNCLSPASHKRIFKGALPKPKPLTPTPAMLALETPD…
MlACY1	Ed	Ctenophora	Adenylate cyclases	Euplokamis_SRR777663, a485009;3	>Ed_MlACY1 MRIKILGDCYYCVAGVPDPQDDHALNSIVMAFDMIKVIKEVRDNTSVDVNMRVGIHTGSV LCGVLGLRKWQYDVWSNSVTIANHMESGGISGRVHISDATKKFLPDFIKCEK	MRIKILGDCYYCVAGVPDPQDDHALNSIVMAFDMIKVIKEVRDNTSVDVNMRVGIHTGSVLCGVLGLRKWQYDVWSNS VTIANHMESGGISGRVHISDATKKFLPDFIKCEKGNGEERDKFLKEHHIKSWLVVNPESDPEQMRMINARRNKKMSENGSISHEEGEQVIN
MlACY2	Ed	Ctenophora	Adenylate cyclases	Euplokamis_SRR777663, a1131637;10	>Ed_MlACY2 MLSSIDGIKNVDPRWRAIQKIKTVGACYMAASGLDPITEEQTKQGNHQHIVHLMEFSFKI LETISQFNGFTFGTNFIMKIGFNYGPVTDGIIGHTKVLYDIWGDTVNLSSRMMSTGIKSR IQCPEKCLEHLRDHFKFTK	MLSSIDGIKNVDPRWRAIQKIKTVGACYMAASGLDPITEEQTKQGNHQHIVHLMEFSFKILETISQFNGFTFGTNFIM KIGFNYGPVTDGIIGHTKVLYDIWGDTVNLSSRMMSTGIKSRIQCPEKCLEHLRDHFKFTKRGKVVVKGKGEMITYFCMEQLSKDTIDVNLAAKDAVG SASS
Nitl	Ed	Ctenophora	Soluble guanylate cyclases sGC4	Euplokamis_SRR777663, a15353;6	>Ed_Nitl MLPKSVADQLKTGNIVPPEWFDSVTIYFSDIVGFTHLCSKSAPIEVVSLLNDLYTLFDEC IEKYDCYKIETIGDAYMVASGLPIRNGLRHAAQISLMSLEFLNKVESFVIRHFPEEKLKI RIGMHSGPVCAGV	MLPKSVADQLKTGNIVPPEWFDSVTIYFSDIVGFTHLCSKSAPIEVVSLLNDLYTLFDECIEKYDCYKIETIGDAYMV ASGLPIRNGLRHAAQISLMSLEFLNKVESFVIRHFPEEKLKIRIGMHSGPVCAGV
Nitl	Hc	Ctenophora	Soluble guanylate cyclases Ml-NIT-like	Hormiphora_californica recovered from transcriptome (SRR1992642). Assembled using Trinity.contig: a182090;15	>Hc_Nitl EKKRTDDLIESMLPKSVADQLRSGSVVPPEWYDCVSIYFSDIVGFTAISSLSTPQQVLEMLNDLYTLFDTCIEKYDCYKVETIGDAYMVVSGLPIRNGDRHAAQIALMSLDFLDSIRNFKIAHLPEEKLRIRIGMHSGPVVAGIVGKKMPRYCLFGDTVNTASRMESNGEALKIQMSLQSHDILNIHGG	MMMWPFLLLTSSLFYIVHSGAPIYGFMDLFRPDFEQQQGALWSENPSFLGFEVGPGALVALDELGKKNARGDLELLTAWDIERTEWDKAQTRKNLSTIIECGDEWKTERCLENLRSTGRQPTLIIGSHKDLASQTSSLHSFINSGLFVYCSADISNSAVVSGPTKDSKGLLNTVRMDNSVFSGNVQAFLKHYGWTQHLFIISGVFQADYRSGAVWDDDTLNLVDTSSQKKRVRFYPFSFMEIKDGNTDPFREDARKERTELYEEIFKGTAIKHHSRIVLLFGSQRMVRDMMLEAYDAGMMEKNEYVFIIIPTNYFPLYNWTSVLDNVYYDLSQKERDEDARKAFQSAFIVTAEVDTKLFDNFTEKVKERAKDAPFEYEFSEGREVPLYAANYHDAVLLW…
sGC2	Hc	Ctenophora	Soluble guanylate cyclases sGC2	Hormiphora_californica recovered from transcriptome (SRR1992642). Assembled using Trinity.contig: a57808;4	>Hc_sGC2 SPFAYVRFLETFYTRIAEVLESHKVNEIETAAGECLVVSGLPDRSPTSKHCAEIALTALGLRSVMCRGLQLGVHGDFVCFRLIQGIASGPCAAGIIGVKLPRFCVFGDTVNTAARMKSTCLGMRIQITDICSFILEEGFVISRRGIIFVKGKGELETHWLIG	MSPFAYVRFLETFYTRIAEVLESHKVNEIETAAGECLVVSGLPDRSPTSKHCAEIALTALGLRSVMCRGLQLGVHGDFVCFRLIQGIASGPCAAGIIGVKLPRFCVFGDTVNTAARMKSTCLGMRIQITDICSFILEEGFVISRRGIIFVKGKGELETHWLIGERNSNDDIQRLTNKSTITNHASAPAAARQKGTTNNKQEVPLTPMQGAGSGAVNSPAATAAVSGPNVSTSASATTAAVQHSPV
sGC4	Hc	Ctenophora	Soluble guanylate cyclases sGC4	Hormiphora_californica recovered from transcriptome (SRR1992642). Assembled using Trinity.contig: a714323;3	>Hc_sGC4 TECLVRQIMPREIADQMRDGESFVNTCQEFKEVSVVFSDMVGFSTICKTLTPMQIACLLNSMYMTFDKLVQSHPKIYKVETVGDAYLLVGGLPIEDDNHARHAADIAIDMVQQIAEVKVDFLTEPISIKLGIHTGPVVA	MTECLVRQIMPREIADQMRDGESFVNTCQEFKEVSVVFSDMVGFSTICKTLTPMQIACLLNSMYMTFDKLVQSHPKIYKVETVGDAYLLVGGLPIEDDNHARHAADIAIDMVQQIAEVKVDFLTEPISIKLGIHTGPVVA
Mianpr2	Hc	Ctenophora	Membrane receptor cyclases Mianpr2	Hormiphora_californica recovered from transcriptome (SRR1992642). Assembled using Trinity.contig: a882082;67	>Hc_Mianpr2 IEKEKADKLLCRMLPKPIAEKLKQGEPVQPQAYDEVTIYFSDIVGFTDLSSQSTPFQVVDLLNDLYSLFDGIVERHDVYKVETIGDAYMVVSGLPVINGNRHVAEIANMSLDFLNSVKRFKVRHKP DIQLRLRIGMHTGPVCAGVVGMKMPRYCLFGDTVNTASRMESNGEPLKIHMSDDCKAALDKIGGY	MLCFVSIILHLLLQCTGISLNVKALVAFDYPDVGEWPPYQQEILQASQAYIKDNGILGNEGFNLSLSLMDSACASKQGIIAVVTALDNVGDSERVDVFVGPGCSEVCKNTAYIASKEGFNVPMISYACTLDSLSDINDYSTFARTVPSVGSNAVPMITIIKTMQWERVGIIYRNIGLYEEAAASLKKELEASLSNEESMEFGFEVKCYKVWYFDDGDRDEKTATATDIRNECKNEVRVFIILAYDSDVIDFLQMAHEDSSYPYQESAFIALEVTQTTVTEATKKYTRGLLSLSPRTPANDMFSNLSRDVSVLAGENVTLDVYSATLFDSLLTYAYAARSIIDSYTPLNSSETPEERETNIYSKIKNGTLLAEVIAQLPTFSGASGNVSFDSNADREGSI…
sGC1	Hc	Ctenophora	Soluble guanylate cyclases sGC1	Hormiphora_californica recovered from transcriptome (SRR1992642). Assembled using Trinity.contig: a512232;8	>Hc_sGC1 MCRGLQLGVHGDFVCFRLIQGIATGPCAAGIIGVKLPRFCVFGDTINTAARMKSTAIGMRIQITDVCCDILEDDFLIA KRGTIFVKGKGEMETHWLI	MCRGLQLGVHGDFVCFRLIQGIATGPCAAGIIGVKLPRFCVFGDTINTAARMKSTAIGMRIQITDVCCDILEDDFLIA KRGTIFVKGKGEMETHWLIGNRTSNDEMNNYNNGSSGDSRQGATDPGREPVRKAKKQSSSWSIEEGLRGGATDDLKDGHKSKPKSDRSPKYG
MlACY1	Hc	Ctenophora	Adenylate cyclases	Hormiphora_californica recovered from transcriptome (SRR1992642). Assembled using Trinity.contig: a55799;59	>Hc_MlACY1 QQKDQQESLLQSVLPEYIAKEMLADILENNNQREHAMNLQFRNIYIRKHDNVSILFADIV GFTKMASGCTAQELVKILNTLFGRFDDLAKKTKCMRIKILGDCYYCVCGVPDPNPDHAIC SVLMAFDMITCIKEVRDNTRVEVNMRVGINTGPVLCGVLGLRKWQFDVWSDNVTIANHME SGGLSGRVHISAATKSCLPPDVQCEP	MRRRSNKVIPAWRADGFKSKFENEEIKLLYSQYFFKQKLDMVVKFIVVLALNALLFFVMYFAHSKKFLQLLILVVVVF FICIFMFIELVNTRTYSTRHLTFVSLSIWLVQCVMLYALILFVPPDQRTPSDHVALVVFITFVTYTMLPLSLIHTVVLGLFLALSHALVTSVLARKDT EYISRQLIANTLVYICSNLCGLYHHHLSEIAHRRTFLETRGYVKNQLELSQQKDQQESLLQSVLPEYIAKEMLADILENNNQREHAMNLQFRNIYIRK HDNVSILFADIVGFTKMASGCTAQELVKILNTLFGRFDDLAKKTKCMRIKILGDCYYCVCGVPDPNPDHAICSVLMAFDMITCIKEVRDNTRVEVNMR VGINTGPVLCGVLGLRKWQFDVW…
MlACY2	Hc	Ctenophora	Adenylate cyclases	Hormiphora_californica recovered from transcriptome (SRR1992642). Assembled using Trinity.contig: >a268132;5	>Hc_MlACY2 RERKLKERIISSVVPASIGHKLVKIEQAHFQEVTIFRPLVMHYLSNVSILFADIVGFTRL SGTRSAREIVSLLNTICDRFDTLTHDAGCTKISTLGDCYYCVAGCPEKMSDHAPAIVGLS LKMLTEIEEVSREYDDVSIRIGVHTGSVLCGVVGIKRFRFDVWSHDVLRANELESTGIPG RVHISEQTCSLVRDKFVVTE	MKGGGDVMAVTDPGWILSRIILQLMSHFLGLYITQQYQTHSECLIYNITKLAMAKEKLRRERKLKERIISSVVPASIG HKLVKIEQAHFQEVTIFRPLVMHYLSNVSILFADIVGFTRLSGTRSAREIVSLLNTICDRFDTLTHDAGCTKISTLGDCYYCVAGCPEKMSDHAPAIV GLSLKMLTEIEEVSREYDDVSIRIGVHTGSVLCGVVGIKRFRFDVWSHDVLRANELESTGIPGRVHISEQTCSLVRDKFVVTEAGGTGSDKTYFVAGT VGNTQLLTVRKPAKSRSLFKFRFASSSEGQRSFDERLSRLKSWSMTSYDFKVTADQENGNGTVGNHQKTGGGGREGEEG
MlACY3	Hc	Ctenophora	Adenylate cyclases	Hormiphora_californica recovered from transcriptome (SRR1992642). Assembled using Trinity.contig: a266925;81	>Hc_MlACY3 >Hc_MlACY3a EETCLKEVLIRSIMPSGVCHSILNEGMLHDVVLCRDAENVMRNLPIRMMEPVSILFADLV GFTAMSSTLEAPELVSLLTDLYGRFDCVAEAYSCENISILGDCYFAVSGCPEPDERHADN CMYTGVGLINATREFCEERNKTMNIRVGIHTGIVLCGIVGGTKFKYDVWSSDAKLANNME SGGVPGRVHLSEETRVHLKDHWELEE >Hc_MlACY3b EEEKVTTQLFNTIIPKHVSEHFLRDLRYSHSYEHVGVIFASVTNFWDFYEEKFEGGMGCI RVLNEIVRDLDDLLASASDMRKSDPRWRAIQKIKTVGPCYMAASGLDPLTEEQTKQGNHE HVIHLMDFCFKILETLREFNKYTLGTKFLMKI…	MPYYRHKIIANSKSFKPLKCQEFDLKPPNYTWYRGVLLDIAFQSRDIERQFRLASGAERRWDIQLAAVIQFLTALILL LYFVYVHTSEDGVERKTAVENLLYSSAASTAAFFGLFVISLTIGFHHSLLISSVFTLIVGFLSSILLAVFNNDVIHPVHVVFLGHCPILISYFLLYMP FSCIVICGLLYSIIYVIILHHSESAEGKHTALLFLSLLGCNLLSATARAYREISSRRMFQKVGRSLMFRQQSLEETCLKEVLIRSIMPSGVCHSILNE GMLHDVVLCRDAENVMRNLPIRMMEPVSILFADLVGFTAMSSTLEAPELVSLLTDLYGRFDCVAEAYSCENISILGDCYFAVSGCPEPDERHADNCMY TGVGLINATREFCEERNKTMNIR…
NOS	Lt	Ctenophora	NOS	Lobatolampea tetragona NO recovered from transcriptome (SRR5892580).Assembled using Trinity.Contig: a2349874;11	>Lt_NOS	MEEFIENYYNDCKHSKPLMSKEDRLTEIYLQLETEGDYFHTEDELVWAAKTAWRNASRCS GRNLWQTLKVIDKRDAKTGPEIFEAVCTKDPNSPGVRIWNSLILSFAGHVKPNGETIGDP KNVFLTNVAKTYGWKPKCEPFELLPLIITDWYQKTAIFELPDDIKNYLVDISDPKYPELS ELKLKWYAIPAVSAMMLEAGGIQYTCTPIAGFFQDTEVSVLDLLAESRYNLMEPIGRLLG LDVGSNTTYWKCDVATILTRAVYHSYKKAGVTMIDHFSQADKFVEHMHEEISNRGGCPAD WVWVVPSLSSGLVPTYHQEMLRYALSPSYEYQSEPEMFFRREKIRNGSSHKFAKNAEQTF AAYFKIITIRLDEIKCIEDFVSRAESSFLSLVI…
Nitl	Lt	Ctenophora	Soluble guanylate cyclases Ml-NIT-like	Lobatolampea tetragona recovered from transcriptome (SRR5892580). Assembled using Trinity.contig: a4393522;66	>Lt_Nitl EKKKTDDLLESMLPKSVADQLKSGHVVPPEKFECVTIYFSDIVGFTAISSLSKPMEVLDMLNDLYTVFDTCIEKYDCYKVETIGDAYMVVSGLPVRNGNRHAAQIALMSLDFLGCIKTFVISHLPEKKLMIRIGMHSGPVVAGIVGKKMPRYCLFGDTVNTASRMESNGEALKIQMSSQSYGILSEHGGFEI	MGGQRRVREVDSSGGIVENLLGRMEKYASNLEELVEERTAQLQSEKKKTDDLLESMLPKSVADQLKSGHVVPPEKFEC VTIYFSDIVGFTAISSLSKPMEVLDMLNDLYTVFDTCIEKYDCYKVETIGDAYMVVSGLPVRNGNRHAAQIALMSLDFLGCIKTFVISHLPEKKLMIR IGMHSGPVVAGIVGKKMPRYCLFGDTVNTASRMESNGEALKIQMSSQSYGILSEHGGFEIDPREGLIEMKGKGLQQTYWLQGVEKDLNVDNPRHFTDH TALLKRDTSSSQILIDSSKEKKQSIKSKSVVPDIINFNNLNHSDKKSHKVHLNNKEFRS
NIT-like	Ml	Ctenophora	Soluble guanylate cyclases Ml-NIT-like	Mnemiopsis leidyi	>Ml_NIT-like VLPEKFECVTIYFSDIVGFTAISSLSKPMEVLDMLNDLYTVFDTCIEKYDCYKVETIGDAYMVVSGLPVRNGDRHAAQIALMSLDFLSCLNTFVISHLPDKKLNIRIGMHSGPVVAGIVGKKMPRYCLFGDTVNTASRMESNGEAKKIQMSTQSYGILSNHGGFVIQPRDGLVDMKGKGKQQTYWLQG	MVLPEKFECVTIYFSDIVGFTAISSLSKPMEVLDMLNDLYTVFDTCIEKYDCYKVETIGDAYMVVSGLPVRNGDRHAAQIALMSLDFLSCLNTFVISHLPDKKLNIRIGMHSGPVVAGIVGKKMPRYCLFGDTVNTASRMESNGEAKKIQMSTQSYGILSNHGGFVIQPRDGLVDMKGKGKQQTYWLQGVEKDLNIDNPRHFTDKTALLKRESNSQFYTDTDTTKKQTVLPKTPQSKDMVKLQQS
sGC3	Ml	Ctenophora	Soluble guanylate cyclases Ml-sGC3	Mnemiopsis leidyi	>Ml_sGC3 KEAELSDNLLNQLMPPHIHKAVRVGRPYGESCELYNNATVLLSDMVGFTSICSQISPMDVARMLNAMYMTFDSLISNRKSVYKRNVQVETIGDGYMVVVGIPNTQERHAEYAADMAIDMLAGLKKVELPFLEGKMAVKLGINSGPIVAGVMGWKVPRYGVFGDTVNVVNVLESTSK	MYGFVFDAIRLGCFKDFNKKTWQDISKDSGCSGEFDYSVDYDSDIFYRLADDATTKMKYTRSAVLQMFGRWYIAFIWDKWNMGMIGRTPGEFFRNWSDFFEYKSQEYPLFIHDRFKIIRNLHIFYVLGMSKTSTAELEYDTPLVLQGQMVTGMVDKSALFLCYPAVGCFLSRRNAFYVGDLPPGPLKHTVIALICLKNSLVEHSLDLEKENMRYRESCLEAAAKEAELSDNLLNQLMPPHIHKAVRVGRPYGESCELYNNATVLLSDMVGFTSICSQISPMDVARMLNAMYMTFDSLISNRKSVYKRNVQVETIGDGYMVVVGIPNTQERHAEYAADMAIDMLAGLKKVELPFLEGKMAVKLGINSGPIVAGVMGWKVPRYGVFGDTVNVVNVLESTSK…
sGC4	Ml	Ctenophora	Soluble guanylate cyclases Ml-sGC4	Mnemiopsis leidyi	>Ml_sGC4 LLNRMYMTFDTLTDANSNVYKVETIGDAYMLVSGLPDRTEHHAKHAADVAMEMVQAIQKVKINFLKEPLSVKLGMHSGPVVAGVVGWKVPRYCLFGDTVNTASRMESASEALKIHISDSTNEHLKRYGNYITRQRGWHSHKGKGQLPTYWLCG	MTTTRFYQQTGILDTKLPIRLRKFLDRGSNSASLRNLCKVKAEKITWSENEVNCKMFGFMFNAIKLGFYSDFEKRSWYIICTAASVPEDYDDYIDYEDQLFLELAVGLMYESYTVSKEDEQGFDLAMRCWAPNMAYFGLGIIKFVLKNLFRLHEEGMSVVVEPQQVDGYIFQNNFRLQFDNTPFFRNSDEEDFSDNELDEIMPLTSLSILSLFPFFIYFDRFNEIHSVGSTLDQIMPNLVRSKLNKNFSLRKPKARSRCSKTRETLSFSVPHGWSLSQLVAALLNRMYMTFDTLTDANSNVYKVETIGDAYMLVSGLPDRTEHHAKHAADVAMEMVQAIQKVKINFLKEPLSVKLGMHSGPVVAGVVGWKVPRYCLFGDTVNTASRMESASEALKIHIS…
sGC2	Ml	Ctenophora	Soluble guanylate cyclases Ml-sGC2	Mnemiopsis leidyi	>Ml_sGC2 LYVGSYQSATVLFADLADFQRLAARDMSPFAYVRFLETFYARIAEVLESHSVNEIETAAGECLVVSGLPDRIPKHCSEIALTALGLRSVMCRGLQLGVHGDFVCFRLIQGIATGPCAAGIIGVKLPRFCVFGDTVNTAARMKSTAIGMRIQITDVCSEVLEDEFIVSKRGVIFVKGKGEMETYWLIG	MGTSYFAGSVNSWDRIQEDFNDIVDSTGKDDKGSEYKRKSRNISVCIIIPILAVISYSCYHIYQGHISHRQSRANHNLVGSSQQFSKAVEGLNAEMLWTMMYIYGTLDYPVVVVSDLRIKSNESLAEISSWPKSLETNYATKTQFIHDLERLRGQIDAKQLRAEEAFKAYHVMIKIIYEGVIQSLQGGSFSLVWNTLSQSERTKVTMKVLKIQKDRSEALLFRMLPYSVVRELRKCRQTSTLYVGSYQSATVLFADLADFQRLAARDMSPFAYVRFLETFYARIAEVLESHSVNEIETAAGECLVVSGLPDRIPKHCSEIALTALGLRSVMCRGLQLGVHGDFVCFRLIQGIATGPCAAGIIGVKLPRFCVFGDTVNTAARMKSTAIGMRIQITDVCSE…
sGC1	Ml	Ctenophora	Soluble guanylate cyclases Ml-sGC1	Mnemiopsis leidyi. Repredicted the gene model from contig lcl|ML0203	>Ml_sGC1 EAVLESHRVNEIETAAGECLVVSGLPDRSPTTKHCSEIALTALGLRSVMCRGLQLGVHGDFVCFRLIQGIASG	MLWTMMYIYGNLDYPVVVVSDLRIKSNESLDLISTWPTTLETNYASKLEFIADLEKLRGLIDAQRLRAEEAFKAYHIMIKIIYEGVIQSLQGGSFSLVWNTLLHDYSLQFSQIYGGDSIRSKIYQSLFKYRLNKNANESSHTRSPTGSERTNEDNNESFEDAERHVRSSTVSDDALLRSKRDEAVLESHRVNEIETAAGECLVVSGLPDRSPTTKHCSEIALTALGLRSVMCRGLQLGVHGDFVCFRLIQGIASGST
MlACY1	Ml	Ctenophora	Adenylate cyclases	Mnemiopsis leidyi.	>Ml_MlACY1 >Ml_MlACY1a QQKDQQESLLNSVLPGYIAEEMLKDILKGNGQRQQPMNLQFHKIYIKKHDQVSILFADIV GFTKMASGCTAQELVKILNTLFGRFDDLAKKNKCMRIKILGDCYYCVCGVPNPSPDHAIC SVLMAFDMITCIKEVRDNTRVDVNMRVGINTGGVLGGVLGHRKWQFDVWSDSVTIANHME SGGLSGRVHISASTRACLPSDIQCEP >Ml_MlACY1b DFKTNNGILLRNLLPGHVAEHFMGSHKIGLYYDDYSSVGVMFASIPNFFAEFYAENDVNN NGLECMRVLNEIIADFDDLLEKYRFNCIEKIKTIGATYMVAAGLTPKAVYDGTDTDLDQY LVHICEFAFAMQECIKRINKHSFNNFQLRIGI…	MRNANSVSGISSKPDPKVIPAWRTDGIKSKFENREIKQLYSQYFFKQKMEMVVLLLIVLCINSLLLIVLYFSNHKDWHHLLILVVVVGIACIILLIELLNSRTRSTKHLTLISFLIWLLQCVMLFSLAGIRPERFRTPSDDVALVVFVTFVTYTMLPLRLIHTVILGVLLAVAHAATVYGLAADKSKKERNNVVRQLLANVLVYICSNLCGLYHHHLSEIAHRRTFLETRGFIKNQLELSQQKDQQESLLNSVLPGYIAEEMLKDILKGNGQRQQPMNLQFHKIYIKKHDQVSILFADIVGFTKMASGCTAQELVKILNTLFGRFDDLAKKNKCMRIKILGDCYYCVCGVPNPSPDHAICSVLMAFDMITCIKEVRDNTRVDVNMRVGINTGGVLGGVL…
MlACY2	Ml	Ctenophora	Adenylate cyclases	Mnemiopsis leidyi.	>Ml_MlACY2 EEEKVTTQLFNTIIPKHVSDQFLSELRYSHSYEHVGVIFASVTNFWDFYEEKFEGGMGCI RVLNEIVRDIDDLLMGVENARSDVRWAAIQKIKTVGPCYMAASGLDPVTEEQTRQGNHEH IVNLMDFCFKILDTIKQFNSYTFGTNFTMKIGFNYGPVTDGIIGQNKVLYDIWGDTVNLA SRMMSTGVVGRIQLPAACLPYLIDHFKLPKRGKVRVKG	MGIFSENPRISYPVNMSPKTREFCQQRNKSIDIRVGIHTGIVLCGIVGGTKFKYDVWSSDAKLANYMESGGVPGRVHISDKTKGCLKDDWDFEEGFGSKREPELQGIRTWLLKQEFQDTVVIEPKKKDISETAIYKTVQKTKEKKRGSSAHTSKDFDGSVSLQHVISNEELYSGYTLLPVLHPSIALQENKGSSMLNGAGSNYKCITNATVSPAQNGSGTANGNTHAHEEGRGSGVRKRGHSHEVVKAASQPWPVQRTFRKEEKFKEDKAGCSLMINPLTAMFRSTRVKADYLRHGWNENGCTCIFSRGLTFFSCLILCLVSVLCLAIVLHTVAKVPVLVVEVVTNTVILIVTFLMFARWKRIKKMGFLEKLNTHIPFPLIPVFTSLLLLIATFTSFGL…
MlANPR1	Ml	Ctenophora	Membrane receptor cyclases	Mnemiopsis leidyi.	>Ml_MlANPR1 EEKKKTDRLLYAMLPKSVAEDLKQGNPIVATKYDACTIFFSDIVGFTNLSSSSTPLEVVE LLNQMYTAFDSIIDEHDVYKVETIGDAYMVVSGVPERNGDRHAEEIATMALKIVCFCRGF RVPHRPDQIVNIRAGIHSGPVVTGVVGLKMPRFCLFGDTVNMASRMESTGEALKIQVSPD TYVILKEKKDLFTFEY	MLRIKICSLILLSLFTVSLCYHSQFDNKMFHVWMVEGANKENSFELKNVDFVWLDPQPNTTAIEGKSFIVKYELQWKDQEEQDRFFQHLIDQGWLNAAGNVEEARTFCNTTCGNPGSANAENCCIHHINIHSCPVSELKGDMCGPWIPDGGVFTHTAAMATQIEPWETEVILNVPGSNYIIAHIRIGKIQMALGHFMHVYPKPNCGDGYCNANSGENCENCKQDCCPGLSMTIIIVIIVISCLLLLALILIPAVWYYQKQKFLYDETWIIDWDNIKPSTGYKGFGSVRSIQSTMLSQTSMGQNGGINPPPVRGQIFCDTGIFEGKVVSIKKIVKMQFQLNRSTRVEIRNVRALDHMNLSKFMGIVTEIENFSIITEYCNKGSLNDVLLNDEIPLNWGFR…
MlANPR2	Ml	Ctenophora	Membrane receptor cyclases Mianpr2	Mnemiopsis leidyi.	>Ml_MlANPR2 IEKEKADNLLCRMLPKPIAEKLKQGEPVAPQAYDEVTIYFSDIVGFTDLSSQSTPFQVVD LLNDLYSLFDGIVERHDVYKVETIGDAYMVVSGLPVRNGNRHVAEIANMSLDFLNSVNKF KVRHKPDLKLSLRIGMHTGPVCAGVVGLKMPRYCLFGDTVNTASRMESNGLPLKIHMSDD AYNALSKIGGYELES	MPTLPLLTTLLLLALPPLHQTTIELEVGVLVSFDFPGFGEWPPYQRNITSTAVSYVQREVFNSGDVTLSVKYLDDECDSKPGIIAVVKELDSVDSDRVDGFIGPGCSEVCKNTAYIVSKEGFDIPMISYACTLDSLSNKDEYSTFARTVSSVGANGGPMVTIVQHMGWERIGIIYRNINLYEEAAAELKRTLEKAFKNVTNDKMPDGFKVVCYKVWYFEDSADDAEKVSTAREILNECKDEVRVFMILAYDSDVISFLKTAQAEPNFPFKKSAFISLEVTTATVKNDTQPYTRGLLSLSQKNPNNTMFQDLTDNVRAITGNPNIVLDVYSATLYDALLTYAMAAKKIKDEYYSENGSQELAVREANVKALIKNGTRMAKVISELDQFEGASGEVKFDAN…
MlANPR3	Ml	Ctenophora	Membrane receptor cyclases	Mnemiopsis leidyi.	>Ml_MlANPR3 KVKVLIRELTSRKVAEKLKRGEAVIAEWFDDVTIYFSDIVGFTNICSVSGPLQVVDFLND LYTCFDSVIDSYDVYKVETIGDAYMVVSGLPTRNGTKHSSEIADMALTLLHHIKTFKIRH LPDTKCNLRIGLHTGPVCAGVVGLAMPRYCLFGDTVNMASRMESNGLPLKIHVSPETYEA LNVRGTHTLEP	MEHENIVKFYGICVEQHKVCTVYSHCPKGSLQDVLQNEKLNFDVMFQQSFITDMVKGLEYIHKSSIGYHGNLTSQNTLIDGHWVLKLTKFGLNTLKEKEEMFKTYADCEEDLIKKNKVKRDQLWRAPEFLDSSQKGSPKGDIFSFAIICSEILTREDPYAMHEMEIDEIINRLKARESPPFRPNIKNTTLGNMDLRNTLALCWNDNPDLRPDVGKVKVLIRELTSRKVAEKLKRGEAVIAEWFDDVTIYFSDIVGFTNICSVSGPLQVVDFLNDLYTCFDSVIDSYDVYKVETIGDAYMVVSGLPTRNGTKHSSEIADMALTLLHHIKTFKIRHLPDTKCNLRIGLHTGPVCAGVVGLAMPRYCLFGDTVNMASRMESNGLPLKIHVSPETYEALNVRG…
NOS	Oc	Ctenophora	NOS	Ocyropsis crystallina NO recovered from transcriptome (SRR6074507). Assembled using Trinity.contig: a1704144;2	>Oc_NOS	SSMMLEAGGIQYTCCHIAGFFQDTEISVMNMLGQGRYNLMEPIGRALKLDVSMNATYWKCRVTIELTTAVYYSFKKA
Nitl	Oc	Ctenophora	Soluble guanylate cyclases Ml-NIT-like	Ocyropsis crystallina recovered from transcriptome (SRR6074507). Assembled using Trinity.contig: a951247;72	>Oc_Nitl VPPEKFECVTIYFSDIVGFTAISSLSKPMEVLDMLNDLYTVFDTCIEKYDCYKVETIGD AYMVVSGLPVRNGDRHAAQVALMSLDFLSSLKTFVISHLPDKKLNIRIGMHSGPVVAGIV GKKMPRYCLFGDTVNTASRMESNGMAEKIQMSSQSYNILANHGGFVIEPRDGLVDMKGKG LQQTYWLHG	MVPPEKFECVTIYFSDIVGFTAISSLSKPMEVLDMLNDLYTVFDTCIEKYDCYKVETIGD AYMVVSGLPVRNGDRHAAQVALMSLDFLSSLKTFVISHLPDKKLNIRIGMHSGPVVAGIV GKKMPRYCLFGDTVNTASRMESNGMAEKIQMSSQSYNILANHGGFVIEPRDGLVDMKGKG LQQTYWLHGVEKYLNVDNPRQFTDKATLMKKESNNQFYL
sGC2	Oc	Ctenophora	Soluble guanylate cyclases sGC2	Ocyropsis crystallina recovered from transcriptome (SRR6074507). Assembled using Trinity.contig: a163394;79	>Oc_sGC2 VYVGSYQSATVLFADLADFQRLAARDMSPFAYVRFLETFYTRIAEVLESHSVNEIETAAGECLVVSGLPDRIPKHCSEIAMTALGLRSVMCRGLQLGVHGDFVCFRLIQGIATGPCAAGIIGVKLPRFCVFGDTVNTAARMKSTAIGMRIQITDVCSEVLEEEFIVSKRGIIFVKGKGEMETHWLIG	MGTSDFFDFVKLYKPNKKILGKVGKKSKGKRKGKNNGGLRPGTPESSSSDVGSVNSWDRIQEDFNDIVDSTGKDDKGGEYKRKSRNISVCIIIPILAVISYSCYHIYQGHISHRQSRANHNLVGSSQQFSKAVEGLNAEMLWTMMYIYGNLDYPVVVVSDLRIKSNESLAEISSWPKTLETNYATKTQFIHDLERLRGQIDAQQLRAEEAFKAYHVMIKIIYEGVIQSLQGGSFSLVWNTLVTYETIIFSRYQLFLIESVGVMYFMNGTISLDIHSLFIGALKLHDYSLQFSQIYGGDTIRSKIYQSLIKYSGDLRTLLKQIRANAHVEQSHKIALFWINIGMSYDEHIKSIQDSVAASVNEKMASMIKKAILYQYATEVVLIILCLILSVFAVIDIRK…
sGC1	Oc	Ctenophora	Soluble guanylate cyclases sGC1	Ocyropsis crystallina recovered from transcriptome (SRR6074507). Assembled using Trinity.contig: a11341;3	>Oc_sGC1 MSPFAYVRFLEAFYTRIAEVLESHKVNEIETAAGECLVVSGLPDRSPTSKHCSEIALTAL GLRSVMCRGLQLGVHGDFVCFRLIQGIASGPCAAGIIG	MSPFAYVRFLEAFYTRIAEVLESHKVNEIETAAGECLVVSGLPDRSPTSKHCSEIALTAL GLRSVMCRGLQLGVHGDFVCFRLIQGIASGPCAAGIIG
sGCy	Oc	Ctenophora	Membrane receptor cyclases	Ocyropsis crystallina recovered from transcriptome (SRR6074507). Assembled using Trinity.contig: a1677884;8	>Oc_sGCy MLPRAVAEKLKVGESVPAEAFESASIYFSDIVGFTDMSRASTPFQVVDMLNDLYTVFDDLIGKFDCYKVETIGDAYMVVSGIPQRNGDRHCKEIAAMSLQFLESINSFKVRHRPTEKLKLRIGLHTGSCAAGVVGLKMPRYCLFGDTVNTASRMESTGLPGKIHTSESFYR	MLPRAVAEKLKVGESVPAEAFESASIYFSDIVGFTDMSRASTPFQVVDMLNDLYTVFDDLIGKFDCYKVETIGDAYMVVSGIPQRNGDRHCKEIAAMSLQFLESINSFKVRHRPTEKLKLRIGLHTGSCAAGVVGLKMPRYCLFGDTVNTASRMESTGLPGKIHTSESFYRHCYQHFSFQDRGAIDIKGKGKMNTFFLLGDKTNPEPTQTETAPNPALLCPHPSARPRTLAPIQHTTTVAQQHNLVHVQSVPRSSSPVLVVTMADKQTDCLHNNDNVAEPPTVYT
sGC3	Oc	Ctenophora	Soluble guanylate cyclases sGC3	Ocyropsis crystallina recovered from transcriptome (SRR6074507). Assembled using Trinity.contig: a561665;115	>Oc_sGC3 MQVAKMLNEMYMTFDSLLSKRKSVYKVETIGDGYMVVVGIPTYQEKHAEYAAEMAIDMLI GLRSVELPFLEDNMRVKIGLNSGPVVAGVMGWKVPRYGVFGDTVNVVNVLESTSKPNRIH ISES	MQVAKMLNEMYMTFDSLLSKRKSVYKVETIGDGYMVVVGIPTYQEKHAEYAAEMAIDMLI GLRSVELPFLEDNMRVKIGLNSGPVVAGVMGWKVPRYGVFGDTVNVVNVLESTSKPNRIH ISES
sGC4	Oc	Ctenophora	Soluble guanylate cyclases sGC4	Ocyropsis crystallina recovered from transcriptome (SRR6074507). Assembled using Trinity.contig: a561665;115	>Oc_sGC4 TEGLIRQIMPRDVALQIKEGTPFVNTCEEFSEATVLFSDLVGFTEICSSLSPMQVAGLLNRMYMTFDTLTDASPNVYKVETIGDAYMLVSGLPDRTEHHAKHAADIAMEMIQAIQNVKIAFLKEPLAVKLGMHSGPVVAGVVGWKVPRYCLFGDTVNTASRMETASEALKIHISDSTNEHLKRYGNYI	MELDDVLPLTSLSILSLFPFFIYFDRYNEIHSVGSTLDQIMPNLVRTKLNKNFFLRKPKYGTLTWNYIRSNTHMIFELCTKASEGITKLMKNEETEIDLHFRLQGQIYVFEDTGDAIFLCSPRLESMSACKSTFFGDLEAHDTTKNQLVSSTLRLHLIRRLLDEEREQSMLQNQYLSVLNTEMRITEGLIRQIMPRDVALQIKEGTPFVNTCEEFSEATVLFSDLVGFTEICSSLSPMQVAGLLNRMYMTFDTLTDASPNVYKVETIGDAYMLVSGLPDRTEHHAKHAADIAMEMIQAIQNVKIAFLKEPLAVKLGMHSGPVVAGVVGWKVPRYCLFGDTVNTASRMETASEALKIHISDSTNEHLKRYGNYITRQRGWHAHKGKGQLPTYWLCGQGDT…
Nitl	Ocg	Ctenophora	Soluble guanylate cyclases Ml-NIT-like	Ocyropsis crystallina guttata recovered from transcriptome (SRR6074508). Assembled using Trinity.contig: a1007836;63	>Ocg_Nitl EKKKTDDLLES MLPKSVADSLKSGNMVPPEKFECVTIYFSDIVGFTAISSLSKPMEVLDMLNDLYTVFDTCIEKYDCYKVETIGDAYMVVSGLPVRNGDRHAAQVALMS LDFLSSLNTFVISHLPDKKLNIRIGMHSGPVVAGIVGKKMPRYCLFGDTVNTSSRMESNGIAGKIQMSSQSYSILSNHGGFIIE	MSDMERLNRATEAARNERLVYRAPELLRMECIPCKGTKEGDMYSFGIIVHEILVREGPFGLSNMRCDLTATEVINLVT KLHSQVPYRPEFPFSNDPKVSRIINMAREAWSEEAQWRPNFQSIRSTLRSIRVDASGGIVENLLGRMEKYATNLEELVEERTAQLQVEKKKTDDLLES MLPKSVADSLKSGNMVPPEKFECVTIYFSDIVGFTAISSLSKPMEVLDMLNDLYTVFDTCIEKYDCYKVETIGDAYMVVSGLPVRNGDRHAAQVALMS LDFLSSLNTFVISHLPDKKLNIRIGMHSGPVVAGIVGKKMPRYCLFGDTVNTSSRMESNGIAGKIQMSSQSYSILSNHGGFIIEPRDGLVDMKGKGLQ QTYWLQGVEKYLNIGNPRHFTDK…
Mianpr1	Ocg	Ctenophora	Membrane receptor cyclases Mianpr1	Ocyropsis crystallina guttata recovered from transcriptome (SRR6074508). Assembled using Trinity.contig: a4081865;62	>Ocg_Mianpr1 EEKKKTDRLLYAMLPKSVAEDLKQGNPIVATKYDACTIFFSDIVGFTNLSSSSTPLEVVELLNQMYTAFDSIIDEHDVYKVETIGDAYMVVSGVPERNGDRHAEEIATMALKIVCFCRGFRVPNRPSQIVNIRAGIHSGPVVTGVVGLKMPRFCLFGDTVNMASRMESTGEALKIQVSPDTHRVLTSSYDKPFDF	ENIKPSTGYKGFGSVRSIQSTMLSQTSVGGQNGGINPPPVRGQIFCETGIFEGKVVSIKKIAKTQFQLSRSTRIEIRNVRALDHMNLAKFIGIVTEIDNFSIITEYCNKGSLNDVLLNDEIPLNWGFRLSFAQDVCRGMEYLHSHKMFHGRLKSSNCIIDDRWVCKITDFGLPNVRRPAEDPELGEQFGSIREKRINRKSSRKSQFSKSSFKRISGLLRKDVDSDVEERDRESPYHIMLSREDKMNRVYRPPEANQDEGQIYLPTTDVYSFSIILIEIGGRTEISPPEEAVYDPLWRPDLPDFEDHDKDPDNSLPLANKYIELIKHCWEEKPSARPTFSEIKKQLHNINPNKENPVDMMMKLMEKYSKHLESIVAERTYELVEEKKKTDRLLYAMLPKS…
Mianpr2	Ocg	Ctenophora	Membrane receptor cyclases Mianpr2	Ocyropsis crystallina guttata recovered from transcriptome (SRR6074508). Assembled using Trinity.contig: a713;95	>Ocg_Mianpr2 EKEKADNLLCRMLPKPIAEKLKQGEPVAPQAYDEVTIYFSDIVGFTDLSSQSTPFQVVDLLNDLYSLFDGIVERHDVYKVETIGDAYMVVSGLPVRNGNRHVAEIANMSLDFLNSVKKFKVRHKPEVKLRLRIGMHTGPVCAGVVGLKMPRYCLFGDTVNTASRMESNGLPLKIHMSDDAYTALSKIGGY	MAPEALRQRDTTPDREIGSQKGDIFSFAIIVSEIMSKNTPYGDVNCSAKEIVMKVQEGYSPPFRPDMPLECSDGLAELIKMCWDEQPTARPDFPKILAFLQVLHPQKQRSITDRMIKMMEQYTDNLEELVAERSEQLAVEKEKADNLLCRMLPKPIAEKLKQGEPVAPQAYDEVTIYFSDIVGFTDLSSQSTPFQVVDLLNDLYSLFDGIVERHDVYKVETIGDAYMVVSGLPVRNGNRHVAEIANMSLDFLNSVKKFKVRHKPEVKLRLRIGMHTGPVCAGVVGLKMPRYCLFGDTVNTASRMESNGLPLKIHMSDDAYTALSKIGGYELESRGEIAIKGKGMMTTYFLVGKEPAENPSEELTQPSISLVPPAELSNSSPSEIVRSRSASRKSSRRAR…
Mianpr3	Ocg	Ctenophora	Membrane receptor cyclases Mianpr3	Ocyropsis crystallina guttata recovered from transcriptome (SRR6074508). Assembled using Trinity.contig: a4077192;85	>Ocg_Mianpr3 KVAERLKRGETVTAEWFDEVTIYFSDIVGFTNICSKSDPLQVVDFLNDLYTCFDGVIDSYDVYKVETIGDAYMVVSGLPNRNGSTHSSEIADMALTLLHHIKTFKIRHLPETKCNLRIGLHTGPCCAGVVGLAMPRYCLFGDTVNMASRMESNGLPLRI	MKVAERLKRGETVTAEWFDEVTIYFSDIVGFTNICSKSDPLQVVDFLNDLYTCFDGVIDSYDVYKVETIGDAYMVVSGLPNRNGSTHSSEIADMALTLLHHIKTFKIRHLPETKCNLRIGLHTGPCCAGVVGLAMPRYCLFGDTVNMASRMESNGLPLRIHCSPETYEALRSRGTHILEPRGVMDIKGKGEIFTYWVTGKAPSVVSSPKSRLTNVLPPSPLKGSPNGGNRVKVDHPLSEPNGDPQAVV
Nitl2	Ocg	Ctenophora	Soluble guanylate cyclases sGC5	Ocyropsis crystallina guttata recovered from transcriptome (SRR6074508). Assembled using Trinity.contig: a1007836;63	>Ocg_Nitl2 EKKKTDDLLESMLPKSVADSLKSGNMVPPEKFECVTIYFSDIVGFTAISSLSKPMEVLDMLNDLYTVFDTCIEKYDCYKVETIGDAYMVVSGLPVRNGDRHAAQVALMSLDFLSSLNTFVISHLPDKKLNIRIGMHSGPVVAGIVGKKMPRYCLFGDTVNTSSRMESNGIAGKIQMSSQSYSILSNHGGFIIE	MSDMERLNRATEAARNERLVYRAPELLRMECIPCKGTKEGDMYSFGIIVHEILVREGPFGLSNMRCDLTATEVINLVTKLHSQVPYRPEFPFSNDPKVSRIINMAREAWSEEAQWRPNFQSIRSTLRSIRVDASGGIVENLLGRMEKYATNLEELVEERTAQLQVEKKKTDDLLESMLPKSVADSLKSGNMVPPEKFECVTIYFSDIVGFTAISSLSKPMEVLDMLNDLYTVFDTCIEKYDCYKVETIGDAYMVVSGLPVRNGDRHAAQVALMSLDFLSSLNTFVISHLPDKKLNIRIGMHSGPVVAGIVGKKMPRYCLFGDTVNTSSRMESNGIAGKIQMSSQSYSILSNHGGFIIEPRDGLVDMKGKGLQQTYWLQGVEKYLNIGNPRHFTDKTALL…
sGC2	Pb	Ctenophora	Soluble guanylate cyclases sGC2	Pleurobrachia filtered gene models sb|3460761|	>Pb_sGC2 IQKDKSEALLFRMLPYSVVRELRKCRESDNLYVGSYQSATVLFADLADFQRLAARDMSPF AYVRFLETFYPRIAEVLESHTVNEIETAAGECLVVSGLPDKTPKHCSEIALTALGLRSVM CRGLQLGVHGDFVCFRLIQGIATGPCAAGIIGVKLPRFCVFGDTINTAARMKSTAIGMRI QITDVCCDILEEEFLISKRGTIFVKG	MLGELLFNQLTCPYTKAGQCKLAYLKFKECVSKTQGLFLSSAKTQNAQKANLYYLQQTCLILIRSTLTLKQASFRIANLMRVLCSEAVQDPTKVEANVRAQAAERQKKHLKSNAERQLTKEQKTEKKIAKLTEDTTDGVHVTVFKIDNLSSPQHKYKVETNAQQFLLTGIMLMHKDHNLVIVEGGPKALRKFKRLMLLRIRWNEDVRNRKRCKTLRMHGQQYTNFTFLAGYKKDTLLFKVDIKINCRRDFCRKGLSRQIQLSKSLGLGHVREHRFRRTVNQRDMDQSERGERETIINVVEDIKKTVRSFECIQLTMIHFLVVDLVKLYKPKRKGKGAVRPLSPDGNGSVGGGSVNSWDKIQEDFNDIVDSTGKFTLLIPLPPPIPCLVRSSFPDKKSLN…
sGC4	Pb	Ctenophora	Soluble guanylate cyclases sGC4	Pleurobrachia filtered gene models sb|3468451|	>Pb_sGC4 TEMKITECLVRQILPRELAQQIRDGTPFVNTCQEFSEVTVVFSDMVGFNELCSSLTPMQV ETVGDAYLLVGGLPTKDDNHAKYAANIAIEMVQKIQQVKVDFLKSSISVKLGIHTGPVVA GWKVPRFCLSLYLCLSVFGDINTWCDPRQVSMSPMSVCLFVCLSLSLST	MLDEETMQGDIQAEYLSILSTEMKITECLVRQILPRELAQQIRDGTPFVNTCQEFSEVTVVFSDMVGFNELCSSLTPMQVETVGDAYLLVGGLPTKDDNHAKYAANIAIEMVQKIQQVKVDFLKSSISVKLGIHTGPVVAGWKVPRFCLSLYLCLSVFGDINTWCDPRQVSMSPMSVCLFVCLSLSLSTPFLQVWWDGRCRGNYITRQRGWHDHKGKGQLPTYWLCGQGDTLLSSYTKEELTEEEAKKQVNDVLEQVGH
Mianpr2	Pb	Ctenophora	Membrane receptor cyclases Mianpr2	Pleurobrachia filtered gene models sb|3462054|	>Pb_Mianpr2 IEKDKADKLLCRMLPKPIAEKLKQGEPVQPQAYDEVTIYFSDIVGFTDLSSQSTPFQVVD LLNDLYSLFDGIVERHDVYKVETIGDAYMVVSGLPVINGNRHVAEIANMSLDFLNSVKRF KVRHKPDIQLRLRIGMHTGPVCAGVVGVKMPRYCLFGDTVNTASRMESNGEPLKIHMSDS CKAALDKVGGYELEC	MFRNLTREVGEMVNQTVTLDVYSATLFDSLLTYAYAAKSIIDSYEPTNSSETTDEKETNIYTKIKNGTLVAEVIAGLETFSGASGDVSFDTNADRKGSIEVFQAQTTSGSLKLVTIFETVDGELEHVENVPFQWNDGSKNVPPACGEGRELCEEPDLTKTILLVVLPIGVLLLVILAVLLIFMLWRSKVQRLQDRCLWKIKSSDVEFKDAGAQSGRFRSVDRSMSRVSTTSDASLNHGIVAYFKNDPVYLKHLKTDVKQFNVTDDIILEFKQVRELTQQNLNPYIGSCVEVPDNFFLASSYYRKGSLQDVLSDQNLKLDDMFKMSFIFDICKGMQAIHNSPIKFHGRLKSCNCVIDSHWVLKITDYGLRGFLSEYALIDPMKSEDGIYFDMLWSAPELI…
Nitl	Pb	Ctenophora	Soluble guanylate cyclases sGC4	Pleurobrachia filtered gene models sb|3465917|	>Pb_Nitl >Pb_Nitla KIRTCSLKIICSKVNKLILIGDIGTWCDPHTHVWGSHKVAIGRFCLRQKVLEMLNDLYTL FDTCIEKYDCYKVETIGDAYMVVSGLPIRNEDRHAAQIALMSLDFLDNIRNFKIAHLPEE KLRIRIGMHSGPVVAGIVGKKMPRYCLFGDTVNTASRMESNGEAEKIQMSSQSHDILKIN GGFVTES >Pb_Nitlb RGLVEMKVLEMLNDLYTLFDTCIEKYDCYKVETIGDAYMVVSGLPIRNEDRHAAQIALMS LDFLDNIRNFKIAHLPEEKLRIRIGMHSDNLTSRILAHRYPSGPVVAGIVGKKMPRYCLF GDTVNTASRMESNGEVNNRIFKKLKNQKQIISCFKLCELVNIEK	MQIIKIRTCSLKIICSKVNKLILIGDIGTWCDPHTHVWGSHKVAIGRFCLRQKVLEMLNDLYTLFDTCIEKYDCYKVETIGDAYMVVSGLPIRNEDRHAAQIALMSLDFLDNIRNFKIAHLPEEKLRIRIGMHSGPVVAGIVGKKMPRYCLFGDTVNTASRMESNGEAEKIQMSSQSHDILKINGGFVTESRGLVEMKVLEMLNDLYTLFDTCIEKYDCYKVETIGDAYMVVSGLPIRNEDRHAAQIALMSLDFLDNIRNFKIAHLPEEKLRIRIGMHSDNLTSRILAHRYPSGPVVAGIVGKKMPRYCLFGDTVNTASRMESNGEVNNRIFKKLKNQKQIISCFKLCELVNIEKTLSXLQYKN
Miacy1	Pb	Ctenophora	Adenylate cyclases	Pleurobrachia bachei	>Pb_Miacy1 >Pb_Miacy1a DFKTNNGILLRNLLPGHVAEHFMGCGKIGLYHEDHYNVGVMFASIPNFFAEFYAENDVNN NGIECMRVLNEIIADFDELLEKPKFNCIEKIKTIGATYLVAAGLTPKVVYDGSETDVDTY LCTLCEFAFAMQDCIKRINKHSFNNFQLRMGINHGSLVAGVIGATKPQYDIWGNTVNVAS RMESTGKIGKIQITEDSSHKLDRYGFRMLM >Pb_Miacy1b AFAKREKSLEEQYIKRKEAEEMAAFRAELARLKAEVDDKMTDEAEASGYLDIEKIKTIGA TYMVAAGLTPKVVYDGSETDVDTYLCTLCEFAFAMQDCIKRINKHSFNNFQLRMGINHGS LVAGVIGATKPQYDIWGNTVNVASRMES…	MMSFSLLLSTKHCEFLVTSVNKTLEKEKVNMLLLKEYGTVYLLMLGLALISLGFEVERTARVDFQQRRQAAEKKDQMEDFKTNNGILLRNLLPGHVAEHFMGCGKIGLYHEDHYNVGVMFASIPNFFAEFYAENDVNNNGIECMRVLNEIIADFDELLEKPKFNCIEKIKTIGATYLVAAGLTPKVVYDGSETDVDTYLCTLCEFAFAMQDCIKRINKHSFNNFQLRMGINHGSLVAGVIGATKPQYDIWGNTVNVASRMESTGKIGKIQITEDSSHKLDRYGFRMLMNIALRRGGPAASRAIMARALSEDGGAIVDDKKGAFAKREKSLEEQYIKRKEAEEMAAFRAELARLKAEVDDKMTDEAEASGYLDIEKIKTIGATYMVAAGLTPKVVYDGSE…
Miacy2	Pb	Ctenophora	Adenylate cyclases	Pleurobrachia bachei	>Pb_Miacy2 >Pb_Miacy2a EEEKVTTQLFNTIIPKHVSEHFLRDLRYSHSYEHVGVIFASVVNFWDFYEEKFEGGMGCI RVLNEIVRDLDDLLASASDMRKCDPRWRAIQKIKTVGPCYMAASGLDPLTEEQTKQGNHE HIIHLMDFCFKILETLKDFNQYTLGTKFLMKIGFNYGPVTDGIIGQNKMGHGSRVQMPAG YLPGFGITS >Pb_Miacy2b EEEKVTTQLFNTIIPKHVSEHFLRDLRYSHSYEHVGVIFASVVNFWDFYEEKFEGGMGCI RVLNEIVRDLDDLLASASDMRKCDPRWRAIQKIKTVGPCYMAASGLDPLTEEQTKQGNHE HIIHLMDFCFKILETLKDFNQYTLGTKFLMKIGFNYGPVTDGIIGQNKV…	MEITCYLPGFGITSVLCLFVAVKTLLWVNSVKTGSRFAVMRECTLELATMREEEKVTTQLFNTIIPKHVSEHFLRDLRYSHSYEHVGVIFASVVNFWDFYEEKFEGGMGCIRVLNEIVRDLDDLLASASDMRKCDPRWRAIQKIKTVGPCYMAASGLDPLTEEQTKQGNHEHIIHLMDFCFKILETLKDFNQYTLGTKFLMKIGFNYGPVTDGIIGQNKMGHGSRVQMPAGYLPGFGITSVLCLFVAVKTLLWVNSVKTGSRFAVMRECTLELATMREEEKVTTQLFNTIIPKHVSEHFLRDLRYSHSYEHVGVIFASVVNFWDFYEEKFEGGMGCIRVLNEIVRDLDDLLASASDMRKCDPRWRAIQKIKTVGPCYMAASGLDPLTEEQTKQGNHEHI…
Mianpr1	Pb	Ctenophora	Membrane receptor cyclases Mianpr1	Pleurobrachia bachei	>Pb_Mianpr1 EEKKKTDRLLYAMLPKAVAEDLKQGNPILAEKFDCCTIFFSDIVGFTHLSSSSTPLQVVE LLNQMYTAFDSIIDEHDVYKVETIGDAYMVVSGVPNRNGDRHAEEIATMALKIVCFCRGF RVPHRPEQIVNIRAGIHSGSVVTGVVGLKMPRFCLFGDTVKEHRRGYVSLVI	MTSHIGVLGYHDGYNNLQFHCWDLVGADKNNDFPCQHVNFVWLKEPPKEVVQGQPFNVTYELQFPDNDSTKFYQWLLDSGFMSQFNSTDQIPIEHCEPILCLSNHYVSQVANFCEKEECDHPNLADSENCCVHHINIHSCPEAEILELGDVCGPWIQPMGTVFTHTPSNASKIEMWETEVVLTNLFTNWIIAHLRVGKVQMALGWKMYVNKPANCGDGFCDEKVETCETCKKDCCPGLSLEIIIVISVLCALIAFVLFVLLPGIWYYQKQKFLYDESWMINWDDIKASTGYKGFGSVRSIASTMLSQTSIGQNGGINPPPVRGQIFCDTGIFAGKLVSVKKINKNQFTLNRPARVEIRNVRALDHINLAAFHGIVTEIENFSIITEYCNKGSLNDVLLN…
Mrcy3	Pb	Ctenophora	Membrane receptor cyclases	Pleurobrachia bachei	>Pb_Mrcy3 IEKTKADKLLYRMLPMRVAEKLKKGESVLAEWFDDVTIYFSDIVGFTNICSSSDPLQVVD FLNDLYTCFDGVIDSYDVYKVETIGDAYMVVSGLPNRNGKQHSSEIADMALTLLEHIKTF KIRHKPQTKCMLRIGLHTGPCCAGVVGLAMPRYCLFGDTVNMASSYLSLPVALILDQTQK LKIHISPSTYEALKLRGTHTLEE	MKQLKTAWKIAYGDLNFTVDRNGNACGSNVGSKLLGSKTESIATHLMGEIDPSSANCIMRASYKRQRVAVKYLKRQNLTVNKVIMKELNTMREMEHENILKFYGLCIENSKVCTVFSFCPKGSLQDILQNEKLNLDVMFQQSFITDMIKGLEYIHKSSIGFHGDLSSKNTLIDGHWVLKLTKFGLHALREKDEMFKSDTDEDLIRKHKAKRDLLWRAPELIESSVRGTQKGDVYSFAIVCSEILTREDPFAMHNSDLDETIRRIREGGSPPFRPVVKSAILGTMDLHELLAVCWHQKPEQRPDISKLKVLTRQLCSRQKSLTDRMMLMMEKYTHHLEELVDEKTAQLQIEKTKADKLLYRMLPMRVAEKLKKGESVLAEWFDDVTIYFSDIVGFTNICS…
Nitl2	Pf	Ctenophora	Soluble guanylate cyclases Ml-NIT-like	Pukia_falcata recovered from transcriptome (SRR5892572). Assembled using Trinity.contig: a518131;10	>Pf_Nitl2 EKKRTDDLIESMLPKSVADQLRSGSAVPPESFECVSIYFSDIVGFTAISSLSSPHQVLEMLNDLYTLFDTCIEKYDCYKVETIGDAYMVVSGLPIQNGDRHAAQIALMSLDFLDSISNFKIAHLPNEKLRIRIGMHSGPVVAGIVGKKMPRYCLFGDTVNTASRMESNGEALKIQMSSQSHDILKIHGG	MRFLHSSVIESHGYLKSSNCVINNHFSLKIADFSRTIFMSDMDRLSKATEEARNERLVYRAPELLRMQCIPCKGTREGDMYSFAIIVHEIIVRYGPFGLSNMDADLTATEVINMVIKTDRVTPFRPEFPFSTDSKQARLAAVAREAWHEDPGMRPTFQSLRASFRSIGIESSGGIVGNLLSRMEKYATNLEEVVEERTAQLRCEKKRTDDLIESMLPKSVADQLRSGSAVPPESFECVSIYFSDIVGFTAISSLSSPHQVLEMLNDLYTLFDTCIEKYDCYKVETIGDAYMVVSGLPIQNGDRHAAQIALMSLDFLDSISNFKIAHLPNEKLRIRIGMHSGPVVAGIVGKKMPRYCLFGDTVNTASRMESNGEALKIQMSSQSHDILKIHGGFVTECRG…
sGC2	Pf	Ctenophora	Soluble guanylate cyclases sGC2	Pukia_falcata recovered from transcriptome (SRR5892572). Assembled using Trinity.contig: a611135;4	>Pf_sGC2 GIATGPCAAGIIGVKLPRFCVFGDTINTAARMKSTAIGMRIQITDVCCDILEEEFLISKRGTIFVKGKGEMETHWLIG	GIATGPCAAGIIGVKLPRFCVFGDTINTAARMKSTAIGMRIQITDVCCDILEEEFLISKRGTIFVKGKGEMETHWLIGNRNSNEDINNYSNNNNSGGNTGHKQSGSRSQKKQSNWSMEEGLGGAGDEGKGGHKSKAKSSRSNG
sGC2	Pf	Ctenophora	Membrane receptor cyclases	Pukia_falcata recovered from transcriptome (SRR5892572). Assembled using Trinity.contig: a1931271;8	>Pf_sGC2 EEKERADKLLYTMLPRQVAEKLKMGQPVSAEAFDSASIYFSDIVGFTDMCGLSTPFQVVDVLNDLYTLFDELVDKFDCYKVETIGDAYMVVSGIPERNGNRHSFEIAAMALSFLNGIRFFKVRHRPSERLGIRIGLHSGPCAAGVVGQKMPRYCLFGDTVNTASRMESTGLPSKIHISGDFHDQLSYHGDEF	MFKMALSADLVKGLIFIHKSPIGFHGNLTSSNCLVDDHWTLKLTDFGIRSLRRSLGDNALKSGRALKEAELWRAPEFLAAPRHTGSQQGDVFSVGIILQEIICEDYPYPNCPYSTEEIIAKVPFGFRPKIVHEHADDQIVTLIEGCWKSSPLQRVSLSEAKSTIYRLNPDRRISLTDRMLKLMDKYTDQLESLVEERTLQLAEEKERADKLLYTMLPRQVAEKLKMGQPVSAEAFDSASIYFSDIVGFTDMCGLSTPFQVVDVLNDLYTLFDELVDKFDCYKVETIGDAYMVVSGIPERNGNRHSFEIAAMALSFLNGIRFFKVRHRPSERLGIRIGLHSGPCAAGVVGQKMPRYCLFGDTVNTASRMESTGLPSKIHISGDFHDQLSYHGDEFLTEER…
Nitl	Pf	Ctenophora	Soluble guanylate cyclases sGC3	Pukia_falcata recovered from transcriptome (SRR5892572). Assembled using Trinity.contig: a1069328;37	>Pf_Nitl EKKRTDDLIESMLPKSVADQLRSGSAVPPESFECVSIYFSDIVGFTAISSLSSPHQVLEMLNDLYTLFDTCIEKYDCYKVETIGDAYMVVSGLPIQNGDRHAAQIALMSLDFLDSISNFKIAHLPNEKLRIRIGMHSGPVVAGIVGKKMPRYCLFGDTVNTASRMESNGEALKIQMSSQSHDILKIHGG	MRFLHSSVIESHGYLKSSNCVINNHFSLKIADFSRTIFMSDMDRLSKATEEARNERLVYRAPELLRMQCIPCKGTREGDMYSFAIIVHEIIVRYGPFGLSNMDADLTATEVINMVIKTDRVTPFRPEFPFSTDSKQARLAAVAREAWHEDPGMRPTFQSLRASFRSIGIESSGGIVGNLLSRMEKYATNLEEVVEERTAQLRCEKKRTDDLIESMLPKSVADQLRSGSAVPPESFECVSIYFSDIVGFTAISSLSSPHQVLEMLNDLYTLFDTCIEKYDCYKVETIGDAYMVVSGLPIQNGDRHAAQIALMSLDFLDSISNFKIAHLPNEKLRIRIGMHSGPVVAGIVGKKMPRYCLFGDTVNTASRMESNGEALKIQMSSQSHDILKIHGGFVTECRG…
Mianpr2	Pf	Ctenophora	Membrane receptor cyclases Mianpr2	Pukia_falcata recovered from transcriptome (SRR5892572). Assembled using Trinity.contig: a1069328;37	>Pf_Mianpr2 VVDLLNDLYSLFDGIVERHDVYKVETIGDAYMVVSGLPVINGNRHVAEIANMSLDFLNSV KRFKVRHKPDIQLRLRIGMHTGSVCAGVVGMKMPRYCLFGDTVNTASRMESNGEPLKIHM SDSSKAALDKIGGYELECRGEISIKGK	VVDLLNDLYSLFDGIVERHDVYKVETIGDAYMVVSGLPVINGNRHVAEIANMSLDFLNSV KRFKVRHKPDIQLRLRIGMHTGSVCAGVVGMKMPRYCLFGDTVNTASRMESNGEPLKIHM SDSSKAALDKIGGYELECRGEISIKGK
Mianpr2	Pp	Ctenophora	Membrane receptor cyclases Mianpr2	Pleurobrachia_pileus recovered from transcriptome (SRR789901). Assembled using Trinity.contig: a1707;13	>Pp_Mianpr2 IEKDKADKLLCRMLPKPIAEKLKQGEPVQPQAYDEVTIYFSDIVGFTDLSSQSTPFQVVDLLNDLYSLFDGIVERHDVYKVETIGDAYMVVSGLPVINGNRHVAEIANMSLDFLNSVKRFKVRHKPDIQLRLRIGMHTGPVCAGVVGVKMPRYCLFGDTVNTASRMESNGEPLKIHMSDSCKAALDKVGGY	PVYLKHLKTDVKQFNVTDDIILEFKQVRELTQQNLNPYIGSCVEVPDNFFLASSYYRKGSLQDVLSDQNLKLDDMFKMSFIFDICKGMQAIHNSPIKFHGRLKSCNCVIDSHWVLKITDYGLRGFLSDYALIDPMKSEDGIFFDMLWSAPELIGFAEAGDRKLSGSQKGDIFSFAVIVTEIMSKNVPYGDQFNCSAKEIVEKVKAGYKPPFRPDIPLECSDGLSELITMCWDEQPALRPDFPKILGFLQVLHPQKQRSITDRMIKMMEQYTDNLEELVAERSEQLAIEKDKADKLLCRMLPKPIAEKLKQGEPVQPQAYDEVTIYFSDIVGFTDLSSQSTPFQVVDLLNDLYSLFDGIVERHDVYKVETIGDAYMVVSGLPVINGNRHVAEIANMSLDF…
sGC2	Pp	Ctenophora	Soluble guanylate cyclases sGC2	Pleurobrachia_pileus recovered from transcriptome (SRR789901). Assembled using Trinity.contig: a905041;6	>Pp_sGC2 TECLVRQILPKELAQQIRDGTPFVNTCQEFSEVTVVFSDMVGFNELCSSLTPMQVALLLNSMYMTFDKLVEQHTSIYKVETVGDAYLLVGGLPTKDDNHAKYAANIAIEMVQKIQQVKVDFLKSSISVKLGIHTGPVVAGVVGWKVPRYCLFGDTVNTASRMETSSEALKIHISDATNECLKRYGNYI	MASFKSVYLSDMMAHDPIKSQVLAPSLRMHLTRRMLDEETMQGDIQADYLSILSTEMKITECLVRQILPKELAQQIRDGTPFVNTCQEFSEVTVVFSDMVGFNELCSSLTPMQVALLLNSMYMTFDKLVEQHTSIYKVETVGDAYLLVGGLPTKDDNHAKYAANIAIEMVQKIQQVKVDFLKSSISVKLGIHTGPVVAGVVGWKVPRYCLFGDTVNTASRMETSSEALKIHISDATNECLKRYGNYITRQRGWHDHKGKGQLPTYWLCGQGDTLLTSYTKEELTEEEAKKQVNDVLEQLPDGSTAAAEMIQQMGGFNPALQRQLQPGGSTSSKPNVKTPGGGGPLNKIHPKISPSEVGSVLAAPPTPIRASRQDELSCSRLCSIM
Mianpr1	Pp	Ctenophora	Membrane receptor cyclases Mianpr1	Pleurobrachia_pileus recovered from transcriptome (SRR789901). Assembled using Trinity.contig: a144888;31	>Pp_Mianpr1 EEKKKTDRLLYAMLPKAVAEDLKQGNPILAEKFDCCTIFFSDIVGFTHLSSSSSPLEVVELLNQMYTAFDSIIDEHDVYKVETIGDAYMVVSGVPNRNGDRHAEEIATMALKIVCFCRGFRVPHRPEQIVNIRAGIHSGSVVTGVVGLKMPRFCLFGDTVNMASRMESTGEALKIQVSPDTHVILKDNPE	MALGWKMYVNKPANCGDGFCDEKVETCETCKKDCCPGLSLEIIIVISVLCALIAFVLFVLLPGIWYYQKQKFLYDESWMINWDDIKASTGYKGFGSVRSIASTMLSQTSIGQNGGINPPPVRGQIFCDTGIFEGKLVSVKKINKNQFTLNRPARVEIRNVRALDHINLSAFHGIVTEIENFSIITEYCNKGSLNDVLLNDGIPLNWGFRLSFAQDICRGMEYLHSHKMFHGRLKSSNCIIDDRWVCKITDYGLSNIRQPDVDPEIGENFSSLREKRINRVYRPPEAVHDEHQIHTVTTDVYSFSIILVEIGGRTEISPPEETRYDSSWRPELPDLDCSDKDPDNALPMAFRYLDLIKSCWDDRPSARPTFTEVKKQLHLINPSKENPVDTMMKLMEKYS…
Nitl	Ps	Ctenophora	Soluble guanylate cyclases Ml-NIT-like	Pleurobrachia_sp_UF-2017_recovered from transcriptome (SRR5892573). Assembled using Trinity.contig: a5181;19	>Ps_Nitl EKKRTDDLIESMLPKSVADQLRSGSAVPPESFECVSIYFSDIVGFTAISSLSSPHQVLEMLNDLYTLFDTCIEKYDCYKVETIGDAYMVVSGLPIQNGDRHAAQIALMSLDFLDSISNFKIAHLPNEKLRIRIGMHSGPVVAGIVGKKMPRYCLFGDTVNTASRMESNGEALKIQMSSQSHDILKIHGG	MQCIPCKGTREGDMYSFAIIVHEIIVRYGPFGLSNMDADLTATEVINMVIKTDRVTPFRPEFPFSTDSKQARLAAVAR EAWHEDPGMRPTFQSLRASFRSIGIESSGGIVGNLLSRMEKYATNLEEVVEERTAQLRCEKKRTDDLIESMLPKSVADQLRSGSAVPPESFECVSIYF SDIVGFTAISSLSSPHQVLEMLNDLYTLFDTCIEKYDCYKVETIGDAYMVVSGLPIQNGDRHAAQIALMSLDFLDSISNFKIAHLPNEKLRIRIGMHS GPVVAGIVGKKMPRYCLFGDTVNTASRMESNGEALKIQMSSQSHDILKIHGGFVTECRGLVEMKGKGKVETFWLKGVENNINLTNPRTFTDQAVLAKR SGVYSDGGAPPNYMNIVNIYNPD…
Nitl	Vs	Ctenophora	Soluble guanylate cyclases Ml-NIT-like	Vallicula_sp recovered from transcriptome (SRR786489). Assembled using Trinity.contig: a396421;6	>Vs_Nitl MPRYCLFGDTVNTASRMESNGEAKKIQMSTQSYGILSNHGGFVIQPRDGLVDMKGKGKQQTYWLQG	MPRYCLFGDTVNTASRMESNGEAKKIQMSTQSYGILSNHGGFVIQPRDGLVDMKGKGKQQTYWLQGVEKDLNIDNPRHFTDKTALLKRESNSQFYTDTDTTKKQTVLPKTPQSKDMVNFNNLNHVDSKNHKVHLNNKEFQ
sGC2	Vs	Ctenophora	Soluble guanylate cyclases sGC2	Vallicula_sp recovered from transcriptome (SRR786489). Assembled using Trinity.contig: a769704;3	>Vs_sGC2 LYVGSYQSATVLFADLADFQRLAARDMSPFAYVRFLETFYARIAEVLESHSVNEIETAAGECLVVSGLPDRIPKHCSEIALTALGLRSVMCRGLQLGVHGDFVCFRLIQGIATGPCAAGIIGVKLPRFCVFGDTVNTAARMKSTAIGMRIQITDVCSEVLEDEFIVSKRGVIFVK	MKVLKIQKDRSEALLFRMLPYSVVRELRKCRQTSTLYVGSYQSATVLFADLADFQRLAARDMSPFAYVRFLETFYARIAEVLESHSVNEIETAAGECLVVSGLPDRIPKHCSEIALTALGLRSVMCRGLQLGVHGDFVCFRLIQGIATGPCAAGIIGVKLPRFCVFGDTVNTAARMKSTAIGMRIQITDVCSEVLEDEFIVSKRGVIFVK
Mianpr3	Vs	Ctenophora	Membrane receptor cyclases Mianpr3	Vallicula_sp recovered from transcriptome (SRR786489). Assembled using Trinity.contig: a733809;26	>Vs_Mianpr3 VVAEWFDDVTIYFSDIVGFTTICSDSTPLEVVDFLNDLYTCFDAVIQNYDVYKVETIGDAYMVVSGLPVKNGKKHSSEIADMALSLLEKIKTFRIRHRPEKKCQLRIGLHTGPCCAGVVGLAMPRYCLFGDTVNMASRMESNGLPLKIHISPETYEALKERGTHILEERGLMEIKGKGEIFTYWVTG	LKRGESVVAEWFDDVTIYFSDIVGFTTICSDSTPLEVVDFLNDLYTCFDAVIQNYDVYKVETIGDAYMVVSGLPVKNGKKHSSEIADMALSLLEKIKTFRIRHRPEKKCQLRIGLHTGPCCAGVVGLAMPRYCLFGDTVNMASRMESNGLPLKIHISPETYEALKERGTHILEERGLMEIKGKGEIFTYWVTGRVQTDTTDETLDSSPDINNSSLEFPVPDVMQQPVVTTSPDHKPNSHSITIGGDSELQPLLLNGDLSNSNDSKVDSSVV
Mianpr2	Vs	Ctenophora	Membrane receptor cyclases Mianpr2	Vallicula_sp recovered from transcriptome (SRR786489). Assembled using Trinity.contig: a1362806;50	>Vs_Mianpr2 IEKEKADNLLCRMLPKPIAEKLKQGEPVAPQAFDEVTIYFSDIVGFTDLSSQSTPFQVVDLLNDLYTLFDGIIELHDVYKVETIGDAYMVVSGLPTINGNRHVAEIANMTLDLLKSVKKFKIRHQPDNQLRLRIGMHTGSVCAGVVGHKMPRYCLFGDTVNTASRMESNGEPLKIHLSSDCKAALDKIGGYILE	PKSPEKDICINLTESVRKEKNDTDIKLDIFSATLFDSLLTYAYAASKILKNHNDDINKVYNGTLMAQVISDQTDKLEFEGASGHVQFDKNADRVASTDIFQAQITDGTINMFPIFKTDTNGSIVRTDRQLQWNDGTDVIPQACGEDRELCTEPDIQKTILMVVLPIGVLLLVIAAVILIFLMWRSKVQRLQDRCLWKIRSIDVEFKDAAAQSGRFRSVDRSMSRMSNLSDTSLNHGIVAYYKNEPVYLKYLNTEIKQFTVTELVIQEFKQVRELTHQNLNPYIGACVEVPETFFLASKYCRKGSLQDILSDSNFKLDEMFKMSFIFDICKGMIAIHGSPIKFHGRLKSCNCVVDSHWVLKITDYGLRGFLSEYSVIDPLKSEDGKYYDMLWSAPEILKQ…
Mianpr1	Vs	Ctenophora	Membrane receptor cyclases Mianpr1	Vallicula_sp recovered from transcriptome (SRR786489). Assembled using Trinity.contig: a93957;2	>Vs_Mianpr1 MYTAFDSIIDEHDVYKVETIGDAYMVVSGVPELNGDRHAEEIATMALKIVCFCRGFRVPHRPDQIVNIRAGIHSGPVV TGVVGLKMPRFCLFGDTVNIASRMESTGEA	MYTAFDSIIDEHDVYKVETIGDAYMVVSGVPELNGDRHAEEIATMALKIVCFCRGFRVPHRPDQIVNIRAGIHSGPVV TGVVGLKMPRFCLFGDTVNIASRMESTGEA
MlACY1	Vs	Ctenophora	Adenylate cyclases	Vallicula_sp recovered from transcriptome (SRR786489). Assembled using Trinity.contig: a767145;4	>Vs_MlACY1 MSSNLRASELVTMLTDLYGRFHCVAEAYHCENISILGDCYFAVSGCPEPDEHHADNCMYT GVGLVKATREFKLQKNKNIDIRVGIHTGIVLCGIVGGTKFKYDVWSNDAKLANAMESGGV PGRVHLSEETRKCLIGKWELEE	MSSNLRASELVTMLTDLYGRFHCVAEAYHCENISILGDCYFAVSGCPEPDEHHADNCMYTGVGLVKATREFKLQKNKN IDIRVGIHTGIVLCGIVGGTKFKYDVWSNDAKLANAMESGGVPGRVHLSEETRKCLIGKWELEEGYGSHRDSELQGIKTYLVKEDFQESLIINSKQKD LSESIVYQTIEKKRGSSITSKEFDGTVLLQYLMSHEDVNNGYYLLPILHPGIALDHTKTA
